# Supplementary material for: Systematics of Simplicia Kirk (Poaceae, Agrostidinae) – an endemic, threatened New Zealand grass genus
Source: PhytoKeys. 2016 Dec 9;(75):119–44. doi: 10.3897/phytokeys.75.10328 (PMC5234542; doi:10.3897/phytokeys.75.10328)
Supplement: XML Treatment for Simplicia [file phytokeys.75.10328-treatment1.xml]

<!DOCTYPE tp:taxon-treatment
  PUBLIC "-//TaxonX//DTD Taxonomic Treatment Publishing DTD v0 20100105//EN" "tax-treatment-NSO.dtd">
<tp:taxon-treatment xmlns:tp="http://www.plazi.org/taxpub"><tp:treatment-meta><kwd-group><label>Taxon classification</label><kwd><named-content content-type="kingdom">Plantae</named-content></kwd><kwd><named-content content-type="order">Poales</named-content></kwd><kwd><named-content content-type="family">Poaceae</named-content></kwd></kwd-group><mixed-citation publication-type="journal"><person-group><name><surname>de Lange</surname><given-names>Peter J.</given-names></name><name><surname>Smissen</surname><given-names>Rob D.</given-names></name><name><surname>Rolfe</surname><given-names>Jeremy R.</given-names></name><name><surname>Ogle</surname><given-names>Colin C.</given-names></name></person-group><article-title>Systematics of <italic><tp:taxon-name><tp:taxon-name-part taxon-name-part-type="genus">Simplicia</tp:taxon-name-part></tp:taxon-name></italic> Kirk (<tp:taxon-name><tp:taxon-name-part taxon-name-part-type="family">Poaceae</tp:taxon-name-part></tp:taxon-name>, <tp:taxon-name><tp:taxon-name-part taxon-name-part-type="subtribe">Agrostidinae</tp:taxon-name-part></tp:taxon-name>) – an endemic, threatened New Zealand grass genus</article-title><source>PhytoKeys</source><day>9</day><month>12</month><year>2016</year><volume>2016</volume><issue>75</issue><fpage>119</fpage><lpage>144</lpage><pub-id pub-id-type="doi">10.3897/phytokeys.75.10328</pub-id></mixed-citation></tp:treatment-meta><tp:nomenclature><tp:taxon-name>
            <tp:taxon-name-part taxon-name-part-type="genus">Simplicia</tp:taxon-name-part>
          </tp:taxon-name><tp:taxon-authority>Kirk, T.P.N.Z.I. 29: 497 (1897)</tp:taxon-authority></tp:nomenclature><tp:treatment-sec sec-type="material" id="SECID0E2MAG"><title>Type.</title><p>
            <italic><tp:taxon-name><tp:taxon-name-part taxon-name-part-type="genus">Simplicia</tp:taxon-name-part> <tp:taxon-name-part taxon-name-part-type="species">laxa</tp:taxon-name-part></tp:taxon-name></italic> Kirk (fide <xref ref-type="bibr" rid="B22">Zotov 1971</xref>)</p></tp:treatment-sec><tp:treatment-sec sec-type="key" id="SECID0EPNAG"><title>Key to New Zealand <italic><tp:taxon-name><tp:taxon-name-part taxon-name-part-type="genus">Simplicia</tp:taxon-name-part></tp:taxon-name></italic></title><table-wrap content-type="key" position="anchor" orientation="portrait"><table id="TID0EFLAC" rules="all"><tbody><tr><td rowspan="1" colspan="1">1</td><td rowspan="1" colspan="1">Plants tufted; culms erect, up to 1 m tall (culm nodes not root-forming); inflorescences erect, linear, branches, erect, appressed to rachis, bearing spikelets almost to base</td><td rowspan="1" colspan="1">
                    <bold><italic><tp:taxon-name><tp:taxon-name-part taxon-name-part-type="genus">Simplicia</tp:taxon-name-part> <tp:taxon-name-part taxon-name-part-type="species">buchananii</tp:taxon-name-part></tp:taxon-name></italic></bold>
                  </td></tr><tr><td rowspan="1" colspan="1">–</td><td rowspan="1" colspan="1">Plants decumbent; culms weakly ascendant, rooting freely from culm-nodes so forming diffuse interconnected widely sprawling clonal patches 0.6–1.0 m <!--PageBreak-->diameter; inflorescences linear to pyramidal, binate, basal branch or branches reflexed, devoid of spikelets from lower ½ to ⅔</td><td rowspan="1" colspan="1">
                    <bold>3</bold>
                  </td></tr><tr><td rowspan="1" colspan="1">2</td><td rowspan="1" colspan="1">Mid-stem and upper stem leaf sheaths finely ribbed, copiously hairy (hairs 0.35–0.40 mm long); adaxial leaf-blade ribs hairy; inflorescence branches antrorsely hairy, pedicels 1.00–1.06 mm long; lemma pubescent</td><td rowspan="1" colspan="1">
                    <bold><italic><tp:taxon-name><tp:taxon-name-part taxon-name-part-type="genus">Simplicia</tp:taxon-name-part> <tp:taxon-name-part taxon-name-part-type="species">laxa</tp:taxon-name-part></tp:taxon-name></italic></bold>
                  </td></tr><tr><td rowspan="1" colspan="1">–</td><td rowspan="1" colspan="1">Mid-stem and upper stem leaf sheaths strongly ribbed, ± glabrous (occasionally bearing minute hairs towards sheath apex); adaxial leaf-blade ribs smooth or finely scabrid; inflorescence branches scabrid, pedicels 0.20–0.30 mm long; lemma minutely scabrid</td><td rowspan="1" colspan="1">
                    <bold><italic><tp:taxon-name><tp:taxon-name-part taxon-name-part-type="genus">Simplicia</tp:taxon-name-part> <tp:taxon-name-part taxon-name-part-type="species">felix</tp:taxon-name-part></tp:taxon-name></italic></bold>
                  </td></tr></tbody></table></table-wrap></tp:treatment-sec><ref-list><ref id="B22"><mixed-citation xmlns:xlink="http://www.w3.org/1999/xlink" xlink:type="simple">
          <person-group><name name-style="western"><surname>Zotov</surname><given-names>VD</given-names></name></person-group> (<year>1971</year>) <article-title><italic><tp:taxon-name><tp:taxon-name-part taxon-name-part-type="genus">Simplicia</tp:taxon-name-part></tp:taxon-name></italic> T.Kirk (<tp:taxon-name><tp:taxon-name-part taxon-name-part-type="family">Gramineae</tp:taxon-name-part></tp:taxon-name>).</article-title> <source>New Zealand Journal of Botany</source> <volume>9</volume>: <fpage>539</fpage>‒<lpage>544</lpage>. <ext-link xlink:type="simple" ext-link-type="doi" xlink:href="10.1080/0028825X.1971.10430200">http://dx.doi.org/10.1080/0028825X.1971.10430200</ext-link></mixed-citation></ref></ref-list></tp:taxon-treatment>
