# Supplementary material for: Systematics of Simplicia Kirk (Poaceae, Agrostidinae) – an endemic, threatened New Zealand grass genus
Source: PhytoKeys. 2016 Dec 9;(75):119–44. doi: 10.3897/phytokeys.75.10328 (PMC5234542; doi:10.3897/phytokeys.75.10328)
Supplement: XML Treatment for Simplicia buchananii [file phytokeys.75.10328-treatment2.xml]

<!DOCTYPE tp:taxon-treatment
  PUBLIC "-//TaxonX//DTD Taxonomic Treatment Publishing DTD v0 20100105//EN" "tax-treatment-NSO.dtd">
<tp:taxon-treatment xmlns:tp="http://www.plazi.org/taxpub"><tp:treatment-meta><kwd-group><label>Taxon classification</label><kwd><named-content content-type="kingdom">Plantae</named-content></kwd><kwd><named-content content-type="order">Poales</named-content></kwd><kwd><named-content content-type="family">Poaceae</named-content></kwd></kwd-group><mixed-citation publication-type="journal"><person-group><name><surname>de Lange</surname><given-names>Peter J.</given-names></name><name><surname>Smissen</surname><given-names>Rob D.</given-names></name><name><surname>Rolfe</surname><given-names>Jeremy R.</given-names></name><name><surname>Ogle</surname><given-names>Colin C.</given-names></name></person-group><article-title>Systematics of <italic><tp:taxon-name><tp:taxon-name-part taxon-name-part-type="genus">Simplicia</tp:taxon-name-part></tp:taxon-name></italic> Kirk (<tp:taxon-name><tp:taxon-name-part taxon-name-part-type="family">Poaceae</tp:taxon-name-part></tp:taxon-name>, <tp:taxon-name><tp:taxon-name-part taxon-name-part-type="subtribe">Agrostidinae</tp:taxon-name-part></tp:taxon-name>) – an endemic, threatened New Zealand grass genus</article-title><source>PhytoKeys</source><day>9</day><month>12</month><year>2016</year><volume>2016</volume><issue>75</issue><fpage>119</fpage><lpage>144</lpage><pub-id pub-id-type="doi">10.3897/phytokeys.75.10328</pub-id></mixed-citation></tp:treatment-meta><tp:nomenclature><tp:taxon-name>
            <tp:taxon-name-part taxon-name-part-type="genus">Simplicia</tp:taxon-name-part>
            <tp:taxon-name-part taxon-name-part-type="species">buchananii</tp:taxon-name-part>
          </tp:taxon-name><tp:taxon-authority>(Zotov) Zotov, New Zealand J.Bot. 9: 542 (1971)</tp:taxon-authority><tp:nomenclature-citation-list><tp:nomenclature-citation><tp:taxon-name>≡ <tp:taxon-name-part taxon-name-part-type="genus">Poa</tp:taxon-name-part> <tp:taxon-name-part taxon-name-part-type="species">uniflora</tp:taxon-name-part></tp:taxon-name><comment> Buchanan Indig. Grasses N.Z. t49B (1880) non Muhl. (1817) </comment></tp:nomenclature-citation><tp:nomenclature-citation><tp:taxon-name>≡ <tp:taxon-name-part taxon-name-part-type="genus">Simplicia</tp:taxon-name-part> <tp:taxon-name-part taxon-name-part-type="species">laxa</tp:taxon-name-part> <tp:taxon-name-part taxon-name-part-type="infraspecific-rank">var.</tp:taxon-name-part> <tp:taxon-name-part taxon-name-part-type="variety">buchananii</tp:taxon-name-part></tp:taxon-name><comment> Zotov T.R.S.N.Z. 73: 236 (1943) </comment></tp:nomenclature-citation></tp:nomenclature-citation-list></tp:nomenclature><tp:treatment-sec sec-type="material" id="SECID0E1SAG"><title>Holotype.</title><p>‘Mt Arthur’ <italic>A. McKay s.n.</italic>, 1874, (<named-content xmlns:xlink="http://www.w3.org/1999/xlink" content-type="dwc:institutional_code" xlink:type="simple">WELT</named-content> SP059605!) (<italic>fide</italic> <xref ref-type="bibr" rid="B22">Zotov 1971</xref>).</p></tp:treatment-sec><tp:treatment-sec sec-type="etymology" id="SECID0EMTAG"><title>Etymology.</title><p>Named by <xref ref-type="bibr" rid="B22">Zotov (1971)</xref> for John Buchanan FLS (1819–1898), Scottish born draughtsman, and New Zealand’s first government employed botanist (<xref ref-type="bibr" rid="B19">Taylor 2002</xref>). Buchanan first described <italic><tp:taxon-name><tp:taxon-name-part taxon-name-part-type="genus">Simplicia</tp:taxon-name-part> <tp:taxon-name-part taxon-name-part-type="species">buchananii</tp:taxon-name-part></tp:taxon-name></italic> as a species of <italic><tp:taxon-name><tp:taxon-name-part taxon-name-part-type="genus">Poa</tp:taxon-name-part></tp:taxon-name></italic>, <italic><tp:taxon-name><tp:taxon-name-part taxon-name-part-type="genus">Poa</tp:taxon-name-part> <tp:taxon-name-part taxon-name-part-type="species">uniflora</tp:taxon-name-part></tp:taxon-name></italic> Buchanan but that species name was preoccupied (<italic><tp:taxon-name><tp:taxon-name-part taxon-name-part-type="genus">Poa</tp:taxon-name-part> <tp:taxon-name-part taxon-name-part-type="species">uniflora</tp:taxon-name-part></tp:taxon-name></italic> Muhl.) (<xref ref-type="bibr" rid="B22">Zotov 1971</xref>).</p></tp:treatment-sec><tp:treatment-sec sec-type="description" id="SECID0EDVAG"><title>Description</title><p>
            <bold>(Fig. <xref ref-type="fig" rid="F5">5</xref>).</bold> Plants gracile, tufted, 0.40–0.60(–1.0) m tall. Culms 0.40–0.80 m long, bright green when fresh, wiry, erect (sometimes with apices weakly pendant), culm internodes 3–5, elongated, glabrous; internodes ± equal in length to subtending leaf-sheaths. Culm-nodes slightly swollen when fresh, glossy orange-brown to dark red-brown (0.1–)0.3–0.4(–0.5) mm long. Basal leaf-sheaths stramineous or dull brown, membranous, strongly ribbed, usually glabrous, sometimes scabrid on ribs or evenly, finely pubescent; hairs when present retrorse to patent, minute (0.06–0.08 mm long); mid stem and upper leaf-sheaths stramineous to green, membranous, strongly ribbed, glabrous. Ligule 2.0–3.5(–4.0) mm, membranous, lanceolate, apex erose to very deeply lacerate; glabrous. Leaf-blade 100–200 × (1.8–)3.0(–4.0) mm, green to yellow-green, flat, linear-lanceolate with acuminate apices, finely ribbed; adaxial ribs finely scabrid, abaxial ribs glabrous; margins smooth. Panicle (40–)160(–180) mm long, linear; rachis glabrous, branches (10–)30(–36) mm long, erect, glabrous (sometimes bearing minute antrorse prickle-teeth near pedicels), bearing spikelets almost to base, pedicels 0.6–1.0(–1.2) mm long, ± glabrous (sometimes bearing sparse, minute, antrorse prickle-teeth), ± appressed to branchlets. Spikelets 2.8–3.0 mm, 1(–2)-flowered, lanceolate, light green to stramineous. Glumes green (± hyaline), glabrous, ovate-lanceolate to ovate, acute to subacute, 1-nerved, lower and upper glume margins entire, ciliate; lower glume 0.3–1.0 mm, upper glume 1.0(–1.6) mm. Lemma 2.6–3.0 mm, light green to grey, scabrid (densely covered in minute prickle-teeth), 3(–5)-nerved, <!--PageBreak-->ovate-lanceolate, acute to mucronate, sometimes with a minute subapical awnlet 0.06-0.08 mm long. Palea 2.4–2.8 mm, scabrid (densely covered in minute prickle-teeth), lanceolate, pale green to green, pubescent, 1–2-nerved. Rachilla prolongation 0.3–0.5 <!--PageBreak-->mm, filiform, hyaline, glabrous. Stamens 3. Filaments 0.3 mm long, hyaline. Anthers 0.7–1.5 mm, purple or yellow. Ovary narrowly ovoid to weakly trigonous 1.0–1.25 mm long, green, ± glabrous (basal portion sometimes minutely ciliate); styles apical, 0.10–0.25 mm, hyaline; stigmas plumose, white. Caryopsis 1.3–1.5 mm long, laterally compressed, orange when mature. Chromosome number: 2<italic>n</italic> = 28 (<xref ref-type="bibr" rid="B22">Zotov 1971</xref>).</p><fig id="F5" position="float" orientation="portrait"><label>Figure 5.</label><caption><p>
          <italic><tp:taxon-name><tp:taxon-name-part taxon-name-part-type="genus">Simplicia</tp:taxon-name-part> <tp:taxon-name-part taxon-name-part-type="species">buchananii</tp:taxon-name-part></tp:taxon-name></italic>. <bold>A</bold> habitat, Kahurangi National Park, North West Nelson, South Island, New Zealand <bold>B</bold> growth habit and inflorescence <bold>C</bold> culm, leaf base, sheath and ligule <bold>D</bold> spikelet showing reduced glumes and lemma (images: J.R. Rolfe).</p></caption><graphic xmlns:xlink="http://www.w3.org/1999/xlink" xlink:href="phytokeys-075-119-g005.jpg" position="float" orientation="portrait" xlink:type="simple" id="oo_114295.jpg"/></fig></tp:treatment-sec><tp:treatment-sec sec-type="material" id="SECID0EZWAG"><title>Specimens seen.</title><p>North-West Nelson, Gouland Downs, <italic>A.P. Druce s.n.</italic>, Jan 1969, <named-content xmlns:xlink="http://www.w3.org/1999/xlink" content-type="dwc:institutional_code" xlink:type="simple">WELT</named-content> SP069213; North-West Nelson, Cobb Valley, Chaffey’s Stream, <italic>A.M. Hamilton s.n.</italic>, 23 Feb 1965, <named-content xmlns:xlink="http://www.w3.org/1999/xlink" content-type="dwc:institutional_code" xlink:type="simple">CHR</named-content> 119546; North-West Nelson, Peel Range, above Lake Henderson, <italic>A.P. Druce s.n.</italic>, Mar 1982, <named-content xmlns:xlink="http://www.w3.org/1999/xlink" content-type="dwc:institutional_code" xlink:type="simple">CHR</named-content> 369973; North-West Nelson, below Balloon Hut, <italic>I.M. Ritchie s.n.</italic>, 29 Mar 1967, <named-content xmlns:xlink="http://www.w3.org/1999/xlink" content-type="dwc:institutional_code" xlink:type="simple">CHR</named-content> 175738; North-West Nelson, Kahurangi National Park, Cundy Creek, <italic>M.J. Thorsen 101/09</italic>, 11 Apr 2009, <named-content xmlns:xlink="http://www.w3.org/1999/xlink" content-type="dwc:institutional_code" xlink:type="simple">AK</named-content> 304802; North-West Nelson, Kahurangi National Park, west of Gordon’s Pyramid, <italic>M.J. Thorsen 106/09</italic>, 12 Apr 2009, <named-content xmlns:xlink="http://www.w3.org/1999/xlink" content-type="dwc:institutional_code" xlink:type="simple">AK</named-content> 305801; North-West Nelson, Mt Arthur, ?<italic>A. Mackay s.n.</italic>, c.1879, <named-content xmlns:xlink="http://www.w3.org/1999/xlink" content-type="dwc:institutional_code" xlink:type="simple">CHR</named-content> 13277; North-West Nelson, South Arthur Range, west side of Baton Saddle, <italic>A.P. Druce 478</italic>, Feb 1991, <named-content xmlns:xlink="http://www.w3.org/1999/xlink" content-type="dwc:institutional_code" xlink:type="simple">CHR</named-content> 469403; North-West Nelson, Lockett Range, near Ruby Lake, <italic>A.P. Druce s.n.</italic>, Jan 1982, <named-content xmlns:xlink="http://www.w3.org/1999/xlink" content-type="dwc:institutional_code" xlink:type="simple">CHR</named-content> 387666–387667; North West of Mt FZ (between Glenroy and Sheriff Rivers), <italic>A.P. Druce s.n.</italic>, 13 Mar 1984, <named-content xmlns:xlink="http://www.w3.org/1999/xlink" content-type="dwc:institutional_code" xlink:type="simple">CHR</named-content> 394262.</p></tp:treatment-sec><tp:treatment-sec sec-type="distribution" id="SECID0E2YAG"><title>Distribution</title><p>
            <bold>(Fig. <xref ref-type="fig" rid="F1">1</xref>).</bold> <italic><tp:taxon-name><tp:taxon-name-part taxon-name-part-type="genus">Simplicia</tp:taxon-name-part> <tp:taxon-name-part taxon-name-part-type="species">buchananii</tp:taxon-name-part></tp:taxon-name></italic> is endemic to North-West Nelson, South Island.</p></tp:treatment-sec><tp:treatment-sec sec-type="Recognition" id="SECID0ESZAG"><title>Recognition.</title><p>
            <italic><tp:taxon-name><tp:taxon-name-part taxon-name-part-type="genus">Simplicia</tp:taxon-name-part> <tp:taxon-name-part taxon-name-part-type="species">buchananii</tp:taxon-name-part></tp:taxon-name></italic> is distinguished from <italic><tp:taxon-name><tp:taxon-name-part taxon-name-part-type="genus">Simplicia</tp:taxon-name-part> <tp:taxon-name-part taxon-name-part-type="species">laxa</tp:taxon-name-part></tp:taxon-name></italic> and <italic><tp:taxon-name><tp:taxon-name-part taxon-name-part-type="genus">Simplicia</tp:taxon-name-part> <tp:taxon-name-part taxon-name-part-type="species">felix</tp:taxon-name-part></tp:taxon-name></italic> by the tufted growth habit, erect culms, and by the linear inflorescences, whose branches are usually tightly appressed to the rachises (Fig. <xref ref-type="fig" rid="F5">5</xref>, for other differences see Table <xref ref-type="table" rid="T1">1</xref>).</p></tp:treatment-sec><tp:treatment-sec sec-type="ecology" id="SECID0E51AG"><title>Ecology.</title><p>
            <italic><tp:taxon-name><tp:taxon-name-part taxon-name-part-type="genus">Simplicia</tp:taxon-name-part> <tp:taxon-name-part taxon-name-part-type="species">buchananii</tp:taxon-name-part></tp:taxon-name></italic> is a biologically sparse species of calcareous rock habitats (including shaded rock outcrops, boulderfalls, rock overhangs and cave entrances) within montane forest (<xref ref-type="bibr" rid="B4">de Lange et al. 2010</xref>).</p></tp:treatment-sec><tp:treatment-sec sec-type="conservation status" id="SECID0ES2AG"><title>Conservation status.</title><p>Using the New Zealand Threat Classification System (<xref ref-type="bibr" rid="B21">Townsend et al. 2008</xref>) <italic><tp:taxon-name><tp:taxon-name-part taxon-name-part-type="genus">Simplicia</tp:taxon-name-part> <tp:taxon-name-part taxon-name-part-type="species">buchananii</tp:taxon-name-part></tp:taxon-name></italic> has been assessed as ‘Threatened / Nationally Critical’ with the qualifiers ‘<abbrev xmlns:xlink="http://www.w3.org/1999/xlink" xlink:title="Data Poor" id="ABBRID0EG3AG" xlink:type="simple">DP</abbrev>’ [Data Poor], ‘<abbrev xmlns:xlink="http://www.w3.org/1999/xlink" xlink:title="Range Restricted" id="ABBRID0EK3AG" xlink:type="simple">RR</abbrev>’ [Range Restricted] and ‘<abbrev xmlns:xlink="http://www.w3.org/1999/xlink" xlink:title="Sparse" id="ABBRID0EO3AG" xlink:type="simple">Sp</abbrev>’ [Sparse] (de Lange et al. 2013). The threats this species faces were summarised by <xref ref-type="bibr" rid="B4">de Lange et al. (2010)</xref> and <xref ref-type="bibr" rid="B17">Smissen et al. (2011)</xref>. Based on our current knowledge of this species the current threat status remains appropriate.</p></tp:treatment-sec><tp:treatment-sec><!--Section generated to contain objects referenced in tp:taxon-treatment.--><fig id="F1" position="float" orientation="portrait"><label>Figure 1.</label><caption><p>Distribution of <italic><tp:taxon-name><tp:taxon-name-part taxon-name-part-type="genus">Simplicia</tp:taxon-name-part></tp:taxon-name></italic> species and showing locations discussed in text.</p></caption><graphic xmlns:xlink="http://www.w3.org/1999/xlink" xlink:href="phytokeys-075-119-g001.jpg" position="float" orientation="portrait" xlink:type="simple" id="oo_114287.jpg"/></fig><table-wrap id="T1" position="float" orientation="portrait"><label>Table 1.</label><caption><p>Sample details.</p></caption><table id="TID0EMOAG" rules="all"><tbody><tr><th rowspan="1" colspan="1">Species</th><th rowspan="1" colspan="1">Location</th><th rowspan="1" colspan="1">Region</th><th rowspan="1" colspan="1">Lat/long</th><th rowspan="1" colspan="1">vouchers</th><th rowspan="1" colspan="1">GenBank<break/> ITS</th><th rowspan="1" colspan="1">GenBank<break/> ETS</th><th rowspan="1" colspan="1">GenBank<break/> <italic>trn</italic>L/F</th></tr><tr><td rowspan="1" colspan="1">
              <italic><tp:taxon-name><tp:taxon-name-part taxon-name-part-type="genus">Simplicia</tp:taxon-name-part> <tp:taxon-name-part taxon-name-part-type="species">buchananii</tp:taxon-name-part></tp:taxon-name></italic>
            </td><td rowspan="1" colspan="1">Cobb Valley</td><td rowspan="1" colspan="1">Nelson</td><td rowspan="1" colspan="1">
              <named-content xmlns:xlink="http://www.w3.org/1999/xlink" content-type="dwc:verbatimCoordinates" xlink:type="simple"><named-content content-type="geo-json" specific-use="{&#34;type&#34;:&#34;Point&#34;,&#34;coordinates&#34;:[172.608758,-41.130822]}" id="NCID0EVLAC" xlink:type="simple">41°7'50.96"S, 172°36'31.53"E</named-content></named-content>
            </td><td rowspan="1" colspan="1">No Voucher</td><td rowspan="1" colspan="1">
              <ext-link xmlns:xlink="http://www.w3.org/1999/xlink" ext-link-type="gen" xlink:href="HM191441" xlink:type="simple">HM191441</ext-link>
            </td><td rowspan="1" colspan="1">
              <ext-link xmlns:xlink="http://www.w3.org/1999/xlink" ext-link-type="gen" xlink:href="HM191453" xlink:type="simple">HM191453</ext-link>
            </td><td rowspan="1" colspan="1">
              <ext-link xmlns:xlink="http://www.w3.org/1999/xlink" ext-link-type="gen" xlink:href="HM191463" xlink:type="simple">HM191463</ext-link>
            </td></tr><tr><td rowspan="1" colspan="1">
              <italic><tp:taxon-name><tp:taxon-name-part taxon-name-part-type="genus">Simplicia</tp:taxon-name-part> <tp:taxon-name-part taxon-name-part-type="species">buchananii</tp:taxon-name-part></tp:taxon-name></italic>
            </td><td rowspan="1" colspan="1">West of Gordon’s Pyramid</td><td rowspan="1" colspan="1">Nelson</td><td rowspan="1" colspan="1">
              <named-content xmlns:xlink="http://www.w3.org/1999/xlink" content-type="dwc:verbatimCoordinates" xlink:type="simple"><named-content content-type="geo-json" specific-use="{&#34;type&#34;:&#34;Point&#34;,&#34;coordinates&#34;:[172.667589,-41.187567]}" id="NCID0EUNAC" xlink:type="simple">41°11'15.24"S, 172°40'3.32"E</named-content></named-content>
            </td><td rowspan="1" colspan="1">
              <named-content xmlns:xlink="http://www.w3.org/1999/xlink" content-type="dwc:institutional_code" xlink:type="simple">AK</named-content> 304801</td><td rowspan="1" colspan="1">
              <ext-link xmlns:xlink="http://www.w3.org/1999/xlink" ext-link-type="gen" xlink:href="HM191439" xlink:type="simple">HM191439</ext-link>
            </td><td rowspan="1" colspan="1">
              <ext-link xmlns:xlink="http://www.w3.org/1999/xlink" ext-link-type="gen" xlink:href="HM191451" xlink:type="simple">HM191451</ext-link>
            </td><td rowspan="1" colspan="1">
              <ext-link xmlns:xlink="http://www.w3.org/1999/xlink" ext-link-type="gen" xlink:href="HM191465" xlink:type="simple">HM191465</ext-link>
            </td></tr><tr><td rowspan="1" colspan="1">
              <italic><tp:taxon-name><tp:taxon-name-part taxon-name-part-type="genus">Simplicia</tp:taxon-name-part> <tp:taxon-name-part taxon-name-part-type="species">buchananii</tp:taxon-name-part></tp:taxon-name></italic>
            </td><td rowspan="1" colspan="1">Cundy Creek</td><td rowspan="1" colspan="1">Nelson</td><td rowspan="1" colspan="1">
              <named-content xmlns:xlink="http://www.w3.org/1999/xlink" content-type="dwc:verbatimCoordinates" xlink:type="simple"><named-content content-type="geo-json" specific-use="{&#34;type&#34;:&#34;Point&#34;,&#34;coordinates&#34;:[172.667300,-41.187311]}" id="NCID0EYPAC" xlink:type="simple">41°11'14.32"S, 172°40'02.28"E</named-content></named-content>
            </td><td rowspan="1" colspan="1">
              <named-content xmlns:xlink="http://www.w3.org/1999/xlink" content-type="dwc:institutional_code" xlink:type="simple">AK</named-content> 304802</td><td rowspan="1" colspan="1">
              <ext-link xmlns:xlink="http://www.w3.org/1999/xlink" ext-link-type="gen" xlink:href="HM191440" xlink:type="simple">HM191440</ext-link>
            </td><td rowspan="1" colspan="1">
              <ext-link xmlns:xlink="http://www.w3.org/1999/xlink" ext-link-type="gen" xlink:href="HM191452" xlink:type="simple">HM191452</ext-link>
            </td><td rowspan="1" colspan="1">
              <ext-link xmlns:xlink="http://www.w3.org/1999/xlink" ext-link-type="gen" xlink:href="HM191464" xlink:type="simple">HM191464</ext-link>
            </td></tr><tr><td rowspan="1" colspan="1">
              <italic><tp:taxon-name><tp:taxon-name-part taxon-name-part-type="genus">Simplicia</tp:taxon-name-part> <tp:taxon-name-part taxon-name-part-type="species">felix</tp:taxon-name-part></tp:taxon-name></italic>
            </td><td rowspan="1" colspan="1">Williams’s Bush</td><td rowspan="1" colspan="1">Wellington</td><td rowspan="1" colspan="1">
              <named-content xmlns:xlink="http://www.w3.org/1999/xlink" content-type="dwc:verbatimCoordinates" xlink:type="simple"><named-content content-type="geo-json" specific-use="{&#34;type&#34;:&#34;Point&#34;,&#34;coordinates&#34;:[175.765006,-39.622417]}" id="NCID0E4BAE" xlink:type="simple">39°37’ 20.7"S, 175°45'54.02” E</named-content></named-content>
            </td><td rowspan="1" colspan="1">
              <named-content xmlns:xlink="http://www.w3.org/1999/xlink" content-type="dwc:institutional_code" xlink:type="simple">CHR</named-content> 607323</td><td rowspan="1" colspan="1">
              <ext-link xmlns:xlink="http://www.w3.org/1999/xlink" ext-link-type="gen" xlink:href="HM191437" xlink:type="simple">HM191437</ext-link>
            </td><td rowspan="1" colspan="1">
              <ext-link xmlns:xlink="http://www.w3.org/1999/xlink" ext-link-type="gen" xlink:href="HM191449" xlink:type="simple">HM191449</ext-link>
            </td><td rowspan="1" colspan="1">
              <ext-link xmlns:xlink="http://www.w3.org/1999/xlink" ext-link-type="gen" xlink:href="HM191461" xlink:type="simple">HM191461</ext-link>
            </td></tr><tr><td rowspan="1" colspan="1">
              <italic><tp:taxon-name><tp:taxon-name-part taxon-name-part-type="genus">Simplicia</tp:taxon-name-part> <tp:taxon-name-part taxon-name-part-type="species">felix</tp:taxon-name-part></tp:taxon-name></italic>
            </td><td rowspan="1" colspan="1">Taihape Reserve</td><td rowspan="1" colspan="1">Wellington</td><td rowspan="1" colspan="1">
              <named-content xmlns:xlink="http://www.w3.org/1999/xlink" content-type="dwc:verbatimCoordinates" xlink:type="simple"><named-content content-type="geo-json" specific-use="{&#34;type&#34;:&#34;Point&#34;,&#34;coordinates&#34;:[175.805267,-39.670636]}" id="NCID0EBEAE" xlink:type="simple">39°40'14.29"S, 175°48'18.96"E</named-content></named-content>
            </td><td rowspan="1" colspan="1">
              <named-content xmlns:xlink="http://www.w3.org/1999/xlink" content-type="dwc:institutional_code" xlink:type="simple">CHR</named-content> 607322</td><td rowspan="1" colspan="1">
              <ext-link xmlns:xlink="http://www.w3.org/1999/xlink" ext-link-type="gen" xlink:href="HM191435" xlink:type="simple">HM191435</ext-link>
            </td><td rowspan="1" colspan="1">
              <ext-link xmlns:xlink="http://www.w3.org/1999/xlink" ext-link-type="gen" xlink:href="HM191447" xlink:type="simple">HM191447</ext-link>
            </td><td rowspan="1" colspan="1">
              <ext-link xmlns:xlink="http://www.w3.org/1999/xlink" ext-link-type="gen" xlink:href="HM191459" xlink:type="simple">HM191459</ext-link>
            </td></tr><tr><td rowspan="1" colspan="1">
              <italic><tp:taxon-name><tp:taxon-name-part taxon-name-part-type="genus">Simplicia</tp:taxon-name-part> <tp:taxon-name-part taxon-name-part-type="species">felix</tp:taxon-name-part></tp:taxon-name></italic>
            </td><td rowspan="1" colspan="1">Ben Moi Farm</td><td rowspan="1" colspan="1">Wellington</td><td rowspan="1" colspan="1">
              <named-content xmlns:xlink="http://www.w3.org/1999/xlink" content-type="dwc:verbatimCoordinates" xlink:type="simple"><named-content content-type="geo-json" specific-use="{&#34;type&#34;:&#34;Point&#34;,&#34;coordinates&#34;:[175.866428,-39.780625]}" id="NCID0EFGAE" xlink:type="simple">39°46'50.25"S, 175°51'59.14"E</named-content></named-content>
            </td><td rowspan="1" colspan="1">
              <named-content xmlns:xlink="http://www.w3.org/1999/xlink" content-type="dwc:institutional_code" xlink:type="simple">CHR</named-content> 607321</td><td rowspan="1" colspan="1">
              <ext-link xmlns:xlink="http://www.w3.org/1999/xlink" ext-link-type="gen" xlink:href="HM191438" xlink:type="simple">HM191438</ext-link>
            </td><td rowspan="1" colspan="1">
              <ext-link xmlns:xlink="http://www.w3.org/1999/xlink" ext-link-type="gen" xlink:href="HM191450" xlink:type="simple">HM191450</ext-link>
            </td><td rowspan="1" colspan="1">
              <ext-link xmlns:xlink="http://www.w3.org/1999/xlink" ext-link-type="gen" xlink:href="HM191462" xlink:type="simple">HM191462</ext-link>
            </td></tr><tr><td rowspan="1" colspan="1">
              <italic><tp:taxon-name><tp:taxon-name-part taxon-name-part-type="genus">Simplicia</tp:taxon-name-part> <tp:taxon-name-part taxon-name-part-type="species">felix</tp:taxon-name-part></tp:taxon-name></italic>
            </td><td rowspan="1" colspan="1">Kaumingi 1</td><td rowspan="1" colspan="1">Wellington</td><td rowspan="1" colspan="1">
              <named-content xmlns:xlink="http://www.w3.org/1999/xlink" content-type="dwc:verbatimCoordinates" xlink:type="simple"><named-content content-type="geo-json" specific-use="{&#34;type&#34;:&#34;Point&#34;,&#34;coordinates&#34;:[175.871064,-40.963939]}" id="NCID0EJIAE" xlink:type="simple">40°57’ 50.18"S, 175°52’ 15.83"E</named-content></named-content>
            </td><td rowspan="1" colspan="1">
              <named-content xmlns:xlink="http://www.w3.org/1999/xlink" content-type="dwc:institutional_code" xlink:type="simple">AK</named-content> 351330</td><td rowspan="1" colspan="1">
              <ext-link xmlns:xlink="http://www.w3.org/1999/xlink" ext-link-type="gen" xlink:href="KU724189" xlink:type="simple">KU724189</ext-link>
            </td><td rowspan="1" colspan="1">
              <ext-link xmlns:xlink="http://www.w3.org/1999/xlink" ext-link-type="gen" xlink:href="KU728132" xlink:type="simple">KU728132</ext-link>
            </td><td rowspan="1" colspan="1">
              <ext-link xmlns:xlink="http://www.w3.org/1999/xlink" ext-link-type="gen" xlink:href="KU728136" xlink:type="simple">KU728136</ext-link>
            </td></tr><tr><td rowspan="1" colspan="1">
              <italic><tp:taxon-name><tp:taxon-name-part taxon-name-part-type="genus">Simplicia</tp:taxon-name-part> <tp:taxon-name-part taxon-name-part-type="species">felix</tp:taxon-name-part></tp:taxon-name></italic>
            </td><td rowspan="1" colspan="1">Kaumingi 2</td><td rowspan="1" colspan="1">Wellington</td><td rowspan="1" colspan="1">
              <named-content xmlns:xlink="http://www.w3.org/1999/xlink" content-type="dwc:verbatimCoordinates" xlink:type="simple"><named-content content-type="geo-json" specific-use="{&#34;type&#34;:&#34;Point&#34;,&#34;coordinates&#34;:[175.874025,-40.967933]}" id="NCID0ENKAE" xlink:type="simple">40°58’ 4.56"S, 175°52’ 26.49"E</named-content></named-content>
            </td><td rowspan="1" colspan="1">
              <named-content xmlns:xlink="http://www.w3.org/1999/xlink" content-type="dwc:institutional_code" xlink:type="simple">AK</named-content> 351325</td><td rowspan="1" colspan="1">
              <ext-link xmlns:xlink="http://www.w3.org/1999/xlink" ext-link-type="gen" xlink:href="KU724190" xlink:type="simple">KU724190</ext-link>
            </td><td rowspan="1" colspan="1">
              <ext-link xmlns:xlink="http://www.w3.org/1999/xlink" ext-link-type="gen" xlink:href="KU728131" xlink:type="simple">KU728131</ext-link>
            </td><td rowspan="1" colspan="1">
              <ext-link xmlns:xlink="http://www.w3.org/1999/xlink" ext-link-type="gen" xlink:href="KU728135" xlink:type="simple">KU728135</ext-link>
            </td></tr><tr><td rowspan="1" colspan="1">
              <italic><tp:taxon-name><tp:taxon-name-part taxon-name-part-type="genus">Simplicia</tp:taxon-name-part> <tp:taxon-name-part taxon-name-part-type="species">felix</tp:taxon-name-part></tp:taxon-name></italic>
            </td><td rowspan="1" colspan="1">Te Kowhai</td><td rowspan="1" colspan="1">Wellington</td><td rowspan="1" colspan="1">
              <named-content xmlns:xlink="http://www.w3.org/1999/xlink" content-type="dwc:verbatimCoordinates" xlink:type="simple"><named-content content-type="geo-json" specific-use="{&#34;type&#34;:&#34;Point&#34;,&#34;coordinates&#34;:[175.683292,-41.182672]}" id="NCID0ERMAE" xlink:type="simple">41°10’ 57.62"S, 175°40’ 59.85"E</named-content></named-content>
            </td><td rowspan="1" colspan="1">
              <named-content xmlns:xlink="http://www.w3.org/1999/xlink" content-type="dwc:institutional_code" xlink:type="simple">AK</named-content> 351290</td><td rowspan="1" colspan="1">
              <ext-link xmlns:xlink="http://www.w3.org/1999/xlink" ext-link-type="gen" xlink:href="KU724191" xlink:type="simple">KU724191</ext-link>
            </td><td rowspan="1" colspan="1">
              <ext-link xmlns:xlink="http://www.w3.org/1999/xlink" ext-link-type="gen" xlink:href="KU728130" xlink:type="simple">KU728130</ext-link>
            </td><td rowspan="1" colspan="1">
              <ext-link xmlns:xlink="http://www.w3.org/1999/xlink" ext-link-type="gen" xlink:href="KU728134" xlink:type="simple">KU728134</ext-link>
            </td></tr><tr><td rowspan="1" colspan="1">
              <italic><tp:taxon-name><tp:taxon-name-part taxon-name-part-type="genus">Simplicia</tp:taxon-name-part> <tp:taxon-name-part taxon-name-part-type="species">laxa</tp:taxon-name-part></tp:taxon-name></italic>
            </td><td rowspan="1" colspan="1">Honeycomb Cave</td><td rowspan="1" colspan="1">Nelson</td><td rowspan="1" colspan="1">
              <named-content xmlns:xlink="http://www.w3.org/1999/xlink" content-type="dwc:verbatimCoordinates" xlink:type="simple"><named-content content-type="geo-json" specific-use="{&#34;type&#34;:&#34;Point&#34;,&#34;coordinates&#34;:[172.195114,-41.140497]}" id="NCID0EVOAE" xlink:type="simple">41°8'25.79"S, 172°11'42.41"E</named-content></named-content>
            </td><td rowspan="1" colspan="1">
              <named-content xmlns:xlink="http://www.w3.org/1999/xlink" content-type="dwc:institutional_code" xlink:type="simple">AK</named-content> 288071<break/> <named-content xmlns:xlink="http://www.w3.org/1999/xlink" content-type="dwc:institutional_code" xlink:type="simple">CHR</named-content> 607318</td><td rowspan="1" colspan="1">
              <ext-link xmlns:xlink="http://www.w3.org/1999/xlink" ext-link-type="gen" xlink:href="HM191442" xlink:type="simple">HM191442</ext-link>
            </td><td rowspan="1" colspan="1">
              <ext-link xmlns:xlink="http://www.w3.org/1999/xlink" ext-link-type="gen" xlink:href="HM191454" xlink:type="simple">HM191454</ext-link>
            </td><td rowspan="1" colspan="1">
              <ext-link xmlns:xlink="http://www.w3.org/1999/xlink" ext-link-type="gen" xlink:href="HM191466" xlink:type="simple">HM191466</ext-link>
            </td></tr><tr><td rowspan="1" colspan="1">
              <italic><tp:taxon-name><tp:taxon-name-part taxon-name-part-type="genus">Simplicia</tp:taxon-name-part> <tp:taxon-name-part taxon-name-part-type="species">felix</tp:taxon-name-part></tp:taxon-name></italic>
            </td><td rowspan="1" colspan="1">Ngapara</td><td rowspan="1" colspan="1">Otago</td><td rowspan="1" colspan="1"/><td rowspan="1" colspan="1">AK285424</td><td rowspan="1" colspan="1">
              <ext-link xmlns:xlink="http://www.w3.org/1999/xlink" ext-link-type="gen" xlink:href="KU724188" xlink:type="simple">KU724188</ext-link>
            </td><td rowspan="1" colspan="1">
              <ext-link xmlns:xlink="http://www.w3.org/1999/xlink" ext-link-type="gen" xlink:href="KU728129" xlink:type="simple">KU728129</ext-link>
            </td><td rowspan="1" colspan="1">
              <ext-link xmlns:xlink="http://www.w3.org/1999/xlink" ext-link-type="gen" xlink:href="KU728133" xlink:type="simple">KU728133</ext-link>
            </td></tr><tr><td rowspan="1" colspan="1">
              <italic><tp:taxon-name><tp:taxon-name-part taxon-name-part-type="genus">Simplicia</tp:taxon-name-part> <tp:taxon-name-part taxon-name-part-type="species">laxa</tp:taxon-name-part></tp:taxon-name></italic>
            </td><td rowspan="1" colspan="1">Nenthorn</td><td rowspan="1" colspan="1">Otago</td><td rowspan="1" colspan="1">
              <named-content xmlns:xlink="http://www.w3.org/1999/xlink" content-type="dwc:verbatimCoordinates" xlink:type="simple"><named-content content-type="geo-json" specific-use="{&#34;type&#34;:&#34;Point&#34;,&#34;coordinates&#34;:[170.379806,-45.477667]}" id="NCID0EVSAE" xlink:type="simple">45°28'39.6"S, 170°22'47.3"E</named-content></named-content>
            </td><td rowspan="1" colspan="1">
              <named-content xmlns:xlink="http://www.w3.org/1999/xlink" content-type="dwc:institutional_code" xlink:type="simple">CHR</named-content> 607324<break/> <named-content xmlns:xlink="http://www.w3.org/1999/xlink" content-type="dwc:institutional_code" xlink:type="simple">CHR</named-content> 607326<break/> <named-content xmlns:xlink="http://www.w3.org/1999/xlink" content-type="dwc:institutional_code" xlink:type="simple">CHR</named-content> 607327<break/> <named-content xmlns:xlink="http://www.w3.org/1999/xlink" content-type="dwc:institutional_code" xlink:type="simple">CHR</named-content> 607328<break/> <named-content xmlns:xlink="http://www.w3.org/1999/xlink" content-type="dwc:institutional_code" xlink:type="simple">CHR</named-content> 607329</td><td rowspan="1" colspan="1">
              <ext-link xmlns:xlink="http://www.w3.org/1999/xlink" ext-link-type="gen" xlink:href="HM191445" xlink:type="simple">HM191445</ext-link>
            </td><td rowspan="1" colspan="1">
              <ext-link xmlns:xlink="http://www.w3.org/1999/xlink" ext-link-type="gen" xlink:href="HM191457" xlink:type="simple">HM191457</ext-link>
            </td><td rowspan="1" colspan="1">
              <ext-link xmlns:xlink="http://www.w3.org/1999/xlink" ext-link-type="gen" xlink:href="HM191470" xlink:type="simple">HM191470</ext-link>
            </td></tr><tr><td rowspan="1" colspan="1">
              <italic><tp:taxon-name><tp:taxon-name-part taxon-name-part-type="genus">Simplicia</tp:taxon-name-part> <tp:taxon-name-part taxon-name-part-type="species">laxa</tp:taxon-name-part></tp:taxon-name></italic>
            </td><td rowspan="1" colspan="1">Macraes</td><td rowspan="1" colspan="1">Otago</td><td rowspan="1" colspan="1">
              <named-content xmlns:xlink="http://www.w3.org/1999/xlink" content-type="dwc:verbatimCoordinates" xlink:type="simple"><named-content content-type="geo-json" specific-use="{&#34;type&#34;:&#34;Point&#34;,&#34;coordinates&#34;:[170.453861,-45.426653]}" id="NCID0ERVAE" xlink:type="simple">45°25'35.95"S, 170°27'13.9"E</named-content></named-content>
            </td><td rowspan="1" colspan="1">
              <named-content xmlns:xlink="http://www.w3.org/1999/xlink" content-type="dwc:institutional_code" xlink:type="simple">CHR</named-content> 607319<break/> <named-content xmlns:xlink="http://www.w3.org/1999/xlink" content-type="dwc:institutional_code" xlink:type="simple">CHR</named-content> 607320</td><td rowspan="1" colspan="1">-</td><td rowspan="1" colspan="1">-</td><td rowspan="1" colspan="1">-</td></tr><tr><td rowspan="1" colspan="1">
              <italic><tp:taxon-name><tp:taxon-name-part taxon-name-part-type="genus">Simplicia</tp:taxon-name-part> <tp:taxon-name-part taxon-name-part-type="species">laxa</tp:taxon-name-part></tp:taxon-name></italic>
            </td><td rowspan="1" colspan="1">Castle Rock</td><td rowspan="1" colspan="1">Otago</td><td rowspan="1" colspan="1">
              <named-content xmlns:xlink="http://www.w3.org/1999/xlink" content-type="dwc:verbatimCoordinates" xlink:type="simple"><named-content content-type="geo-json" specific-use="{&#34;type&#34;:&#34;Point&#34;,&#34;coordinates&#34;:[169.270519,-45.298311]}" id="NCID0EJXAE" xlink:type="simple">45°17'53.92"S, 169°16'13.87E</named-content></named-content>
            </td><td rowspan="1" colspan="1">
              <named-content xmlns:xlink="http://www.w3.org/1999/xlink" content-type="dwc:institutional_code" xlink:type="simple">AK</named-content> 304847<break/> <named-content xmlns:xlink="http://www.w3.org/1999/xlink" content-type="dwc:institutional_code" xlink:type="simple">AK</named-content> 304848</td><td rowspan="1" colspan="1">
              <ext-link xmlns:xlink="http://www.w3.org/1999/xlink" ext-link-type="gen" xlink:href="HM191443" xlink:type="simple">HM191443</ext-link>
              <break/> <ext-link xmlns:xlink="http://www.w3.org/1999/xlink" ext-link-type="gen" xlink:href="HM191446" xlink:type="simple">HM191446</ext-link></td><td rowspan="1" colspan="1">
              <ext-link xmlns:xlink="http://www.w3.org/1999/xlink" ext-link-type="gen" xlink:href="HM191455" xlink:type="simple">HM191455</ext-link>
              <break/> <ext-link xmlns:xlink="http://www.w3.org/1999/xlink" ext-link-type="gen" xlink:href="HM191458" xlink:type="simple">HM191458</ext-link></td><td rowspan="1" colspan="1">
              <ext-link xmlns:xlink="http://www.w3.org/1999/xlink" ext-link-type="gen" xlink:href="HM191467" xlink:type="simple">HM191467</ext-link>
              <break/> <ext-link xmlns:xlink="http://www.w3.org/1999/xlink" ext-link-type="gen" xlink:href="HM191469" xlink:type="simple">HM191469</ext-link></td></tr></tbody></table></table-wrap></tp:treatment-sec><ref-list><ref id="B22"><mixed-citation xmlns:xlink="http://www.w3.org/1999/xlink" xlink:type="simple">
          <person-group><name name-style="western"><surname>Zotov</surname><given-names>VD</given-names></name></person-group> (<year>1971</year>) <article-title><italic><tp:taxon-name><tp:taxon-name-part taxon-name-part-type="genus">Simplicia</tp:taxon-name-part></tp:taxon-name></italic> T.Kirk (<tp:taxon-name><tp:taxon-name-part taxon-name-part-type="family">Gramineae</tp:taxon-name-part></tp:taxon-name>).</article-title> <source>New Zealand Journal of Botany</source> <volume>9</volume>: <fpage>539</fpage>‒<lpage>544</lpage>. <ext-link xlink:type="simple" ext-link-type="doi" xlink:href="10.1080/0028825X.1971.10430200">http://dx.doi.org/10.1080/0028825X.1971.10430200</ext-link></mixed-citation></ref><ref id="B19"><mixed-citation xmlns:xlink="http://www.w3.org/1999/xlink" xlink:type="simple">
          <person-group><name name-style="western"><surname>Taylor</surname><given-names>M</given-names></name></person-group> (<year>2002</year>) <article-title>Meanings and origins of Botanical Names of New Zealand Plants.</article-title> <source>Auckland Botanical Society Bulletin</source> <volume>26</volume>.</mixed-citation></ref><ref id="B4"><mixed-citation xmlns:xlink="http://www.w3.org/1999/xlink" xlink:type="simple">
          <person-group><name name-style="western"><surname>de Lange</surname><given-names>P</given-names></name><name name-style="western"><surname>Heenan</surname><given-names>P</given-names></name><name name-style="western"><surname>Norton</surname><given-names>D</given-names></name><name name-style="western"><surname>Rolfe</surname><given-names>J</given-names></name><name name-style="western"><surname>Sawyer</surname><given-names>J</given-names></name></person-group> (<year>2010</year>) <source>Threatened plants of New Zealand</source>. <publisher-name>Canterbury University Press</publisher-name>, <publisher-loc>Christchurch</publisher-loc>.</mixed-citation></ref><ref id="B21"><mixed-citation xmlns:xlink="http://www.w3.org/1999/xlink" xlink:type="simple">
          <person-group><name name-style="western"><surname>Townsend</surname><given-names>AJ</given-names></name><name name-style="western"><surname>de Lange</surname><given-names>PJ</given-names></name><name name-style="western"><surname>Norton</surname><given-names>DA</given-names></name><name name-style="western"><surname>Molloy</surname><given-names>J</given-names></name><name name-style="western"><surname>Miskelly</surname><given-names>C</given-names></name><name name-style="western"><surname>Duffy</surname><given-names>C</given-names></name></person-group> (<year>2008</year>) <source>New Zealand Threat Classification manual</source>. <publisher-name>Department of Conservation</publisher-name>, <publisher-loc>Wellington</publisher-loc>. <ext-link xlink:type="simple" ext-link-type="uri" xlink:href="http://www.doc.govt.nz/Documents/science-and-technical/sap244.pdf">http://www.doc.govt.nz/Documents/science-and-technical/sap244.pdf</ext-link></mixed-citation></ref><ref id="B17"><mixed-citation xmlns:xlink="http://www.w3.org/1999/xlink" xlink:type="simple">
          <person-group><name name-style="western"><surname>Smissen</surname><given-names>RD</given-names></name><name name-style="western"><surname>de Lange</surname><given-names>PJ</given-names></name><name name-style="western"><surname>Thorsen</surname><given-names>MJ</given-names></name><name name-style="western"><surname>Ogle</surname><given-names>CC</given-names></name></person-group> (<year>2011</year>) <article-title>Species delimitation and genetic variation in the rare New Zealand endemic grass <italic><tp:taxon-name><tp:taxon-name-part taxon-name-part-type="genus">Simplicia</tp:taxon-name-part></tp:taxon-name></italic>.</article-title> <source>New Zealand Journal of Botany</source> <volume>49</volume>: <fpage>187</fpage>–<lpage>199</lpage>. <ext-link xlink:type="simple" ext-link-type="doi" xlink:href="10.1080/0028825X.2010.525244">https://doi.org/10.1080/0028825X.2010.525244</ext-link></mixed-citation></ref></ref-list></tp:taxon-treatment>
