# Supplementary material for: Systematics of Simplicia Kirk (Poaceae, Agrostidinae) – an endemic, threatened New Zealand grass genus
Source: PhytoKeys. 2016 Dec 9;(75):119–44. doi: 10.3897/phytokeys.75.10328 (PMC5234542; doi:10.3897/phytokeys.75.10328)
Supplement: XML Treatment for Simplicia laxa [file phytokeys.75.10328-treatment3.xml]

<!DOCTYPE tp:taxon-treatment
  PUBLIC "-//TaxonX//DTD Taxonomic Treatment Publishing DTD v0 20100105//EN" "tax-treatment-NSO.dtd">
<tp:taxon-treatment xmlns:tp="http://www.plazi.org/taxpub"><tp:treatment-meta><kwd-group><label>Taxon classification</label><kwd><named-content content-type="kingdom">Plantae</named-content></kwd><kwd><named-content content-type="order">Poales</named-content></kwd><kwd><named-content content-type="family">Poaceae</named-content></kwd></kwd-group><mixed-citation publication-type="journal"><person-group><name><surname>de Lange</surname><given-names>Peter J.</given-names></name><name><surname>Smissen</surname><given-names>Rob D.</given-names></name><name><surname>Rolfe</surname><given-names>Jeremy R.</given-names></name><name><surname>Ogle</surname><given-names>Colin C.</given-names></name></person-group><article-title>Systematics of <italic><tp:taxon-name><tp:taxon-name-part taxon-name-part-type="genus">Simplicia</tp:taxon-name-part></tp:taxon-name></italic> Kirk (<tp:taxon-name><tp:taxon-name-part taxon-name-part-type="family">Poaceae</tp:taxon-name-part></tp:taxon-name>, <tp:taxon-name><tp:taxon-name-part taxon-name-part-type="subtribe">Agrostidinae</tp:taxon-name-part></tp:taxon-name>) – an endemic, threatened New Zealand grass genus</article-title><source>PhytoKeys</source><day>9</day><month>12</month><year>2016</year><volume>2016</volume><issue>75</issue><fpage>119</fpage><lpage>144</lpage><pub-id pub-id-type="doi">10.3897/phytokeys.75.10328</pub-id></mixed-citation></tp:treatment-meta><tp:nomenclature><tp:taxon-name>
            <tp:taxon-name-part taxon-name-part-type="genus">Simplicia</tp:taxon-name-part>
            <tp:taxon-name-part taxon-name-part-type="species">laxa</tp:taxon-name-part>
          </tp:taxon-name><tp:taxon-authority>Kirk, T.N.Z.I. 29: 497, t.44 (1897)</tp:taxon-authority><tp:nomenclature-citation-list><tp:nomenclature-citation><tp:taxon-name>≡ <tp:taxon-name-part taxon-name-part-type="genus">Simplicia</tp:taxon-name-part> <tp:taxon-name-part taxon-name-part-type="species">laxa</tp:taxon-name-part> <tp:taxon-name-part taxon-name-part-type="authority">Kirk</tp:taxon-name-part> <tp:taxon-name-part taxon-name-part-type="infraspecific-rank">var.</tp:taxon-name-part> <tp:taxon-name-part taxon-name-part-type="variety">laxa</tp:taxon-name-part></tp:taxon-name><comment> (autonym, Zotov T.R.S.N.Z. 73: 236 (1943)) </comment></tp:nomenclature-citation></tp:nomenclature-citation-list></tp:nomenclature><tp:treatment-sec sec-type="material" id="SECID0EN5AG"><title>Lectotype.</title><p>‘Waikouaiti, Otago’ <italic>D. Petrie s.n.</italic>, n.d. (<named-content xmlns:xlink="http://www.w3.org/1999/xlink" content-type="dwc:institutional_code" xlink:type="simple">WELT</named-content> SP043017!) (<italic>fide</italic> <xref ref-type="bibr" rid="B22">Zotov 1971</xref>)</p></tp:treatment-sec><tp:treatment-sec sec-type="material" id="SECID0E65AG"><title>Isolectotype.</title><p>‘Waikouaiti, Otago, <italic>D.Petrie s.n.</italic>, n.d. (<named-content xmlns:xlink="http://www.w3.org/1999/xlink" content-type="dwc:institutional_code" xlink:type="simple">WELT</named-content> SP043021!) (<italic>fide</italic> <xref ref-type="bibr" rid="B22">Zotov 1971</xref>)</p></tp:treatment-sec><tp:treatment-sec sec-type="etymology" id="SECID0ER6AG"><title>Etymology.</title><p>
            <xref ref-type="bibr" rid="B13">Kirk (1897)</xref> did not explain the meaning of his species epithet ‘<italic><tp:taxon-name><tp:taxon-name-part taxon-name-part-type="species">laxa</tp:taxon-name-part></tp:taxon-name></italic>’ though his intent is clear from his protologue where he describes the new species as <!--PageBreak-->having ‘weak, decumbent, flaccid’ culms. The epithet is derived from Latin ‘<italic>laxus</italic>’ meaning ‘loosely arranged’ as in ‘wide, loose’ structures or growth (<xref ref-type="bibr" rid="B19">Taylor 2002</xref>).</p></tp:treatment-sec><tp:treatment-sec sec-type="description" id="SECID0ENABG"><title>Description</title><p>
            <bold>(Fig. <xref ref-type="fig" rid="F6">6</xref>).</bold> Plants trailing forming thick sprawling mats or diffuse interconnected patches up to 0.6 m across. Culms 0.40–0.80 m long, green to pale-<!--PageBreak-->green when fresh, wiry, decumbent, with the apices weakly erect, culm internodes 4–8, elongated, sparsely (sometimes densely) hairy, or glabrous; hairs weakly flexuous, patent up 0.18 mm long; internodes usually shorter than subtending leaf-sheaths. Culm-nodes conspicuously swollen when fresh, maroon-black to black (0.13–)0.18–0.30 mm long, rooting freely on contact with ground. Basal leaf-sheaths glossy light brown to amber, membranous, ribbed, abaxially (often copiously) pubescent on ribs (and usually on interstices), hairs 0.20–0.25(–0.30) mm long, patent to retrorse; mid stem and upper leaf-sheaths pale-green to green, membranous, ribbed, abaxially pubescent on ribs (and sometimes on interstices), hairs copious, 0.35–0.40 mm long patent, mostly straight, sometimes curved or weakly flexuous. Ligule 2.8–3.5(–10) mm, membranous, lanceolate, apex erose to very deeply lacerate; abaxially sparsely to copiously hairy; hairs 0.20–0.24 mm long. Leaf-blade (100–)160(–200) × (2.8–)3.0(–3.6) mm, green to dark green, flat, linear-lanceolate, finely ribbed; adaxial ribs finely pubescent, abaxially glabrous (sometimes sparsely hairy at leaf base; margins ± smooth, sometimes irregularly finely scabrid and sparsely hairy. Panicle (40–)100(–150) mm long, linear to ± pyramidal, usually with basal branch or branch pair reflexed (often unevenly so); rachis glabrous, branches (20–)40(–60) mm long, finely, antrorsely hairy (hairs 0.20–0.25 mm long), binate, initially contracted but as inflorescences mature, spreading to reflexed, devoid of spikelets in lower half; pedicels appressed to branchlets, 1.00–1.06 mm long, finely pubescent. Spikelets 2.8–3.2 mm, 1-flowered, lanceolate, light green. Glumes pale green (± hyaline), glabrous, broadly ovate-lanceolate to ovate, acute, 1-nerved, nerve extending beyond apex as a minute mucro, lower glume margins entire (sometimes with apex erose), ciliate towards apex, upper glume margins usually erose (sometimes subentire), ciliate; lower glume 0.5–0.8 mm, upper glume 0.75–1.0(–1.2) mm. Lemma 2.8–3.2(–3.4) mm, light green to grey-green (sometimes purple-green), ± evenly, densely pubescent, lanceolate, acute, apex mucronate (mucro 0.10–0.25 mm long), 3(–5)-nerved (nerves obscured by hairs); lemma hairs antrorse appressed, sericeous, 0.12–0.13 mm long. Palea 2.4–2.8 mm, lanceolate, pale green to green, pubescent, 1–2-nerved, (nerves obscured by hairs). Rachilla prolongation 1.25–1.30 mm, narrowly lanceolate, hyaline, margins minutely ciliate. Stamens 3. Filaments 0.20–0.25 mm long, hyaline. Anthers 0.30–0.45 mm, yellow. Ovary narrowly ovoid to weakly trigonous 1.0–1.25 mm long, dark green, ± glabrous (basal portion sometimes minutely ciliate); styles apical, 1.10–1.25 mm, hyaline; stigmas plumose, white. Caryopsis 1.4–1.5 mm long, laterally compressed, orange-brown when mature. Chromosome number: 2<italic>n</italic> = 28 (<xref ref-type="bibr" rid="B22">Zotov 1971</xref>, <italic>I.M. Ritchie s.n.</italic>, <named-content xmlns:xlink="http://www.w3.org/1999/xlink" content-type="dwc:institutional_code" xlink:type="simple">CHR</named-content> 202752)</p><fig id="F6" position="float" orientation="portrait"><label>Figure 6.</label><caption><p>
          <italic><tp:taxon-name><tp:taxon-name-part taxon-name-part-type="genus">Simplicia</tp:taxon-name-part> <tp:taxon-name-part taxon-name-part-type="species">laxa</tp:taxon-name-part></tp:taxon-name></italic>. <bold>A</bold> habitat, Emerald Stream, McCraes, North Otago, South Island, New Zealand (image D.A. Houston) <bold>B</bold> growth habit and inflorescence <bold>C</bold> culm, leaf base, sheath and ligule <bold>D</bold> spikelet showing reduced glumes and lemma. (Photo credit images <bold>C</bold> and <bold>D</bold>: K. Ford, Allan Herbarium, <named-content xmlns:xlink="http://www.w3.org/1999/xlink" xlink:type="simple" content-type="institution" xlink:href="http://grbio.org/institution/landcare-research" id="NCID0EGCBG">Landcare Research</named-content> Manaaki Whenua)</p></caption><graphic xmlns:xlink="http://www.w3.org/1999/xlink" xlink:href="phytokeys-075-119-g006.jpg" position="float" orientation="portrait" xlink:type="simple" id="oo_114297.jpg"/></fig></tp:treatment-sec><tp:treatment-sec sec-type="material" id="SECID0ERCBG"><title>Specimens seen.</title><p>Karamea, Honeycomb Cave, <italic>P. Wardle s.n.</italic>, 22 Jan 1985, <named-content xmlns:xlink="http://www.w3.org/1999/xlink" content-type="dwc:institutional_code" xlink:type="simple">CHR</named-content> 489550; Karamea Ecological District, Karamea, Kahurangi National Park, Honeycomb Cave, <italic>P.J. de Lange 4774</italic>, 6 Dec 2000, <named-content xmlns:xlink="http://www.w3.org/1999/xlink" content-type="dwc:institutional_code" xlink:type="simple">AK</named-content> 252968; Otago, Taieri County, near Deep Stream Hotel, Rock &amp; Pillar Road, <italic>D. Petrie s.n.</italic>, Feb 1877, <named-content xmlns:xlink="http://www.w3.org/1999/xlink" content-type="dwc:institutional_code" xlink:type="simple">WELT</named-content> SP010498, <named-content xmlns:xlink="http://www.w3.org/1999/xlink" content-type="dwc:institutional_code" xlink:type="simple">WELT</named-content> SP043018, <named-content xmlns:xlink="http://www.w3.org/1999/xlink" content-type="dwc:institutional_code" xlink:type="simple">WELT</named-content> SP043020A, <named-content xmlns:xlink="http://www.w3.org/1999/xlink" content-type="dwc:institutional_code" xlink:type="simple">WELT</named-content> SP043020B, <named-content xmlns:xlink="http://www.w3.org/1999/xlink" content-type="dwc:institutional_code" xlink:type="simple">WELT</named-content> SP043020C, <named-content xmlns:xlink="http://www.w3.org/1999/xlink" content-type="dwc:institutional_code" xlink:type="simple">WELT</named-content> SP069211; Old Man Ecological District, Old Man Range, Castle Rock Summit, <italic>P.J. de Lange 7859</italic>, 18 Jan 2008, <named-content xmlns:xlink="http://www.w3.org/1999/xlink" content-type="dwc:institutional_code" xlink:type="simple">AK</named-content> 304848 (Duplicate: <named-content xmlns:xlink="http://www.w3.org/1999/xlink" content-type="dwc:institutional_code" xlink:type="simple">US</named-content>); Old Man Ecological District, Old Man Range, Castle Rock Summit (south side), <italic>P.J. de Lange 7858</italic>, 18 Jan 2008, <!--PageBreak--><named-content xmlns:xlink="http://www.w3.org/1999/xlink" content-type="dwc:institutional_code" xlink:type="simple">AK</named-content> 304847; Macraes Ecological District, Nenthorn, Deighton Stream tributary, ‘John’s Cave’, <italic>P.J. de Lange 7206 &amp; M.J. Thorsen</italic>, 15 Jan 2008, <named-content xmlns:xlink="http://www.w3.org/1999/xlink" content-type="dwc:institutional_code" xlink:type="simple">AK</named-content> 301580; Macraes Ecological District, Nenthorn, Upper Emerald Stream, <italic>P.J. de Lange 7835 &amp; M.J. Thorsen</italic>, 15 Jan 2008, <named-content xmlns:xlink="http://www.w3.org/1999/xlink" content-type="dwc:institutional_code" xlink:type="simple">AK</named-content> 304808; Macraes Ecological District, Nenthorn, Upper Emerald Stream, <italic>P.J. de Lange 7836 &amp; M.J. Thorsen</italic>, 15 Jan 2008, <named-content xmlns:xlink="http://www.w3.org/1999/xlink" content-type="dwc:institutional_code" xlink:type="simple">AK</named-content> 304809; Macraes Ecological District, Nenthorn, Emerald Stream, ‘Old Otagense site’, <italic>P.J. de Lange 7856 &amp; M.J. Thorsen</italic>, 15 Jan 2008, <named-content xmlns:xlink="http://www.w3.org/1999/xlink" content-type="dwc:institutional_code" xlink:type="simple">AK</named-content> 304845 (Duplicate: <named-content xmlns:xlink="http://www.w3.org/1999/xlink" content-type="dwc:institutional_code" xlink:type="simple">US</named-content>); Summerhills Station, 3 O’Clock Stream, <italic>M.J. Thorsen 100/07</italic>, 14 May 2007, <named-content xmlns:xlink="http://www.w3.org/1999/xlink" content-type="dwc:institutional_code" xlink:type="simple">CHR</named-content> 591912; Nevis Valley, Barn Creek, <italic>G. Loh s.n.</italic>, 26 Nov 1994, <named-content xmlns:xlink="http://www.w3.org/1999/xlink" content-type="dwc:institutional_code" xlink:type="simple">CHR</named-content> 509148. CULTIVATED: Ex. Cult., Karamea Ecological District, Karamea, Kahurangi National Park, Honeycomb Cave, <italic>P.J. de Lange 6104</italic>, 3 Sep 2004, <named-content xmlns:xlink="http://www.w3.org/1999/xlink" content-type="dwc:institutional_code" xlink:type="simple">AK</named-content> 288071 (Duplicate: <named-content xmlns:xlink="http://www.w3.org/1999/xlink" content-type="dwc:institutional_code" xlink:type="simple">HO</named-content>). Macraes Ecological District, north-east of Nenthorn, Macraes, Emerald Stream, T Whitaker Falcon Site, <italic>M.J. Thorsen s.n.</italic>, 30 Mar 2006, <named-content xmlns:xlink="http://www.w3.org/1999/xlink" content-type="dwc:institutional_code" xlink:type="simple">AK</named-content> 295631; Ex. Cult., Central Otago, Old Man Range, Castle Rock, <italic>I.M. Ritchie s.n.</italic>, 25 Oct 1969 (grown on and harvested by V.D. Zotov on 31 Dec 1970 as G8128).</p></tp:treatment-sec><tp:treatment-sec sec-type="distribution" id="SECID0EIGBG"><title>Distribution</title><p>
            <bold>(Fig. <xref ref-type="fig" rid="F1">1</xref>).</bold> As recircumscribed here <italic><tp:taxon-name><tp:taxon-name-part taxon-name-part-type="genus">Simplicia</tp:taxon-name-part> <tp:taxon-name-part taxon-name-part-type="species">laxa</tp:taxon-name-part></tp:taxon-name></italic> is now endemic to the South Island. Nevertheless, there are a few historical collections held in world herbaria that suggest that <italic><tp:taxon-name><tp:taxon-name-part taxon-name-part-type="genus">Simplicia</tp:taxon-name-part> <tp:taxon-name-part taxon-name-part-type="species">felix</tp:taxon-name-part></tp:taxon-name></italic> and <italic><tp:taxon-name><tp:taxon-name-part taxon-name-part-type="genus">Simplicia</tp:taxon-name-part> <tp:taxon-name-part taxon-name-part-type="species">laxa</tp:taxon-name-part></tp:taxon-name></italic> once grew sympatrically in the eastern Wairarapa. <xref ref-type="bibr" rid="B3">de Lange (2016)</xref> has shown that these herbarium specimens are the result of accidental mixing of unmounted Thomas Kirk, North Island (<italic><tp:taxon-name><tp:taxon-name-part taxon-name-part-type="genus">Simplicia</tp:taxon-name-part> <tp:taxon-name-part taxon-name-part-type="species">felix</tp:taxon-name-part></tp:taxon-name></italic>) and Donald Petrie, South Island (<italic><tp:taxon-name><tp:taxon-name-part taxon-name-part-type="genus">Simplicia</tp:taxon-name-part> <tp:taxon-name-part taxon-name-part-type="species">laxa</tp:taxon-name-part></tp:taxon-name></italic>) specimens, and mislabelling by Thomas Cheeseman and, possibly, Victor Zotov, rather than genuine North Island wild occurrences of <italic><tp:taxon-name><tp:taxon-name-part taxon-name-part-type="genus">Simplicia</tp:taxon-name-part> <tp:taxon-name-part taxon-name-part-type="species">laxa</tp:taxon-name-part></tp:taxon-name></italic>. <italic><tp:taxon-name><tp:taxon-name-part taxon-name-part-type="genus">Simplicia</tp:taxon-name-part> <tp:taxon-name-part taxon-name-part-type="species">laxa</tp:taxon-name-part></tp:taxon-name></italic> is currently known from one site near Karamea, North-West Nelson (Honeycomb Cave) and otherwise from 10 sites in Northern and Central Otago (<xref ref-type="bibr" rid="B17">Smissen et al. 2011</xref>). This disjunct distribution is unlikely to be natural, however, it more likely reflects the loss of interconnecting habitat as well as the difficulty of recognising this species in the field.</p></tp:treatment-sec><tp:treatment-sec sec-type="Recognition" id="SECID0EDJBG"><title>Recognition.</title><p>
            <xref ref-type="bibr" rid="B17">Smissen et al. (2011)</xref> showed that <italic><tp:taxon-name><tp:taxon-name-part taxon-name-part-type="genus">Simplicia</tp:taxon-name-part> <tp:taxon-name-part taxon-name-part-type="species">laxa</tp:taxon-name-part></tp:taxon-name></italic> is more closely related to <italic><tp:taxon-name><tp:taxon-name-part taxon-name-part-type="genus">Simplicia</tp:taxon-name-part> <tp:taxon-name-part taxon-name-part-type="species">felix</tp:taxon-name-part></tp:taxon-name></italic> than it is to <italic><tp:taxon-name><tp:taxon-name-part taxon-name-part-type="genus">Simplicia</tp:taxon-name-part> <tp:taxon-name-part taxon-name-part-type="species">buchananii</tp:taxon-name-part></tp:taxon-name></italic>. From <italic><tp:taxon-name><tp:taxon-name-part taxon-name-part-type="genus">Simplicia</tp:taxon-name-part> <tp:taxon-name-part taxon-name-part-type="species">felix</tp:taxon-name-part></tp:taxon-name></italic>, <italic><tp:taxon-name><tp:taxon-name-part taxon-name-part-type="genus">Simplicia</tp:taxon-name-part> <tp:taxon-name-part taxon-name-part-type="species">laxa</tp:taxon-name-part></tp:taxon-name></italic> can be distinguished by the culm internodes which are shorter than the subtending leaf sheaths and usually hairy (sometimes glabrous); and by the less strongly ribbed, glossy light brown to amber basal sheaths, whose ribs are pubescent (hairs 0.20–0.30 mm long). The mid-stem and upper-stem leaf sheaths of <italic><tp:taxon-name><tp:taxon-name-part taxon-name-part-type="genus">Simplicia</tp:taxon-name-part> <tp:taxon-name-part taxon-name-part-type="species">laxa</tp:taxon-name-part></tp:taxon-name></italic> are less prominently ribbed than those of <italic><tp:taxon-name><tp:taxon-name-part taxon-name-part-type="genus">Simplicia</tp:taxon-name-part> <tp:taxon-name-part taxon-name-part-type="species">felix</tp:taxon-name-part></tp:taxon-name></italic> and the ribs and, usually the interstices are hairy. The adaxial leaf surface ribs of <italic><tp:taxon-name><tp:taxon-name-part taxon-name-part-type="genus">Simplicia</tp:taxon-name-part> <tp:taxon-name-part taxon-name-part-type="species">laxa</tp:taxon-name-part></tp:taxon-name></italic> are hairy (abaxially glabrous), while the leaf margin is mostly smooth, though sometimes irregularly hairy or finely scabrid. The leaves of <italic><tp:taxon-name><tp:taxon-name-part taxon-name-part-type="genus">Simplicia</tp:taxon-name-part> <tp:taxon-name-part taxon-name-part-type="species">laxa</tp:taxon-name-part></tp:taxon-name></italic> are also wider than those of <italic><tp:taxon-name><tp:taxon-name-part taxon-name-part-type="genus">Simplicia</tp:taxon-name-part> <tp:taxon-name-part taxon-name-part-type="species">felix</tp:taxon-name-part></tp:taxon-name></italic> (2.8–3.6 mm wide cf. 1.0–3.0 mm wide in <italic><tp:taxon-name><tp:taxon-name-part taxon-name-part-type="genus">Simplicia</tp:taxon-name-part> <tp:taxon-name-part taxon-name-part-type="species">felix</tp:taxon-name-part></tp:taxon-name></italic>). However, in cultivation the leaves of both species can get up to 4.0 mm wide. Although the inflorescences of <italic><tp:taxon-name><tp:taxon-name-part taxon-name-part-type="genus">Simplicia</tp:taxon-name-part> <tp:taxon-name-part taxon-name-part-type="species">laxa</tp:taxon-name-part></tp:taxon-name></italic> and <italic><tp:taxon-name><tp:taxon-name-part taxon-name-part-type="genus">Simplicia</tp:taxon-name-part> <tp:taxon-name-part taxon-name-part-type="species">felix</tp:taxon-name-part></tp:taxon-name></italic> are similar, those of <italic><tp:taxon-name><tp:taxon-name-part taxon-name-part-type="genus">Simplicia</tp:taxon-name-part> <tp:taxon-name-part taxon-name-part-type="species">laxa</tp:taxon-name-part></tp:taxon-name></italic> are larger (up to 150 mm rather than 80 mm long), and the branches are antrorsely hairy rather than scabrid. Although the lemma of both species overlap in range, those of <italic><tp:taxon-name><tp:taxon-name-part taxon-name-part-type="genus">Simplicia</tp:taxon-name-part> <tp:taxon-name-part taxon-name-part-type="species">laxa</tp:taxon-name-part></tp:taxon-name></italic> are longer (2.8–3.4 mm long) than those of <italic><tp:taxon-name><tp:taxon-name-part taxon-name-part-type="genus">Simplicia</tp:taxon-name-part> <tp:taxon-name-part taxon-name-part-type="species">felix</tp:taxon-name-part></tp:taxon-name></italic> (2.0–3.0 mm long) and minutely pubescent rather than scabrid. The rachilla prolongation of <italic><tp:taxon-name><tp:taxon-name-part taxon-name-part-type="genus">Simplicia</tp:taxon-name-part> <tp:taxon-name-part taxon-name-part-type="species">laxa</tp:taxon-name-part></tp:taxon-name></italic> is narrowly lanceolate, 1.25–1.30 mm long and with the margins minutely ciliate, while that of <italic><tp:taxon-name><tp:taxon-name-part taxon-name-part-type="genus">Simplicia</tp:taxon-name-part> <tp:taxon-name-part taxon-name-part-type="species">felix</tp:taxon-name-part></tp:taxon-name></italic> is filiform, 0.8 mm long; bearing sparse cilia only near the apex. Other differences are given in Table <xref ref-type="table" rid="T2">2</xref>.</p><table-wrap id="T2" position="float" orientation="portrait"><label>Table 2.</label><caption><p>Distinguishing features of <italic><tp:taxon-name><tp:taxon-name-part taxon-name-part-type="genus">Simplicia</tp:taxon-name-part></tp:taxon-name></italic> species based on wild collected material.</p></caption><table id="TID0EILBG" rules="all"><tbody><tr><th rowspan="1" colspan="1"/><th rowspan="1" colspan="1">
              <italic><tp:taxon-name><tp:taxon-name-part taxon-name-part-type="genus">Simplicia</tp:taxon-name-part> <tp:taxon-name-part taxon-name-part-type="species">buchananii</tp:taxon-name-part></tp:taxon-name></italic>
            </th><th rowspan="1" colspan="1">
              <italic><tp:taxon-name><tp:taxon-name-part taxon-name-part-type="genus">Simplicia</tp:taxon-name-part> <tp:taxon-name-part taxon-name-part-type="species">laxa</tp:taxon-name-part></tp:taxon-name></italic>
            </th><th rowspan="1" colspan="1">
              <italic><tp:taxon-name><tp:taxon-name-part taxon-name-part-type="genus">Simplicia</tp:taxon-name-part> <tp:taxon-name-part taxon-name-part-type="species">felix</tp:taxon-name-part></tp:taxon-name></italic>
            </th></tr><tr><td rowspan="1" colspan="1">Growth habit</td><td rowspan="1" colspan="1">Tufted, erect. culms up to 1 m tall</td><td rowspan="1" colspan="1">Decumbent, culms sprawling, forming mats up to 0.6 m diameter</td><td rowspan="1" colspan="1">Decumbent, sprawling, forming mats up to 1 m diameter</td></tr><tr><td rowspan="1" colspan="1">Culm internodes</td><td rowspan="1" colspan="1">Glabrous, ± equal in length to subtending leaf sheaths</td><td rowspan="1" colspan="1">Hairy or glabrous, &lt; subtending leaf-sheaths. Hairs if present up to 0.18 mm long</td><td rowspan="1" colspan="1">Glabrous, &gt; subtending leaf-sheaths</td></tr><tr><td rowspan="1" colspan="1">Culm nodes</td><td rowspan="1" colspan="1">Glossy orange-brown to dark red-brown</td><td rowspan="1" colspan="1">Glossy maroon-black to black</td><td rowspan="1" colspan="1">Glossy dark brown-green to brown-black</td></tr><tr><td rowspan="1" colspan="1">Basal leaf sheaths</td><td rowspan="1" colspan="1">Strongly ribbed, stramineous or dull brown, glabrous or with ribs scabrid (very rarely finely pubescent). Hairs (if present) 0.06–0.08 mm long</td><td rowspan="1" colspan="1">Finely (‘weakly’) ribbed, glossy light brown to amber, ribs pubescent. Hairs 0.20–0.30 mm long</td><td rowspan="1" colspan="1">Strongly ribbed, dull dark brown, ribs glabrous or pubescent. Hairs (if present) 0.10–0.15 mm long</td></tr><tr><td rowspan="1" colspan="1">Mid-stem and upper-stem leaf sheaths</td><td rowspan="1" colspan="1">Strongly ribbed. Glabrous</td><td rowspan="1" colspan="1">Hairy. Hairs copious, 0.35–0.40 mm long</td><td rowspan="1" colspan="1">Strongly ribbed. Usually glabrous, occasionally ribs finely short pubescent towards sheath apex</td></tr><tr><td rowspan="1" colspan="1">Ligule</td><td rowspan="1" colspan="1">Glabrous</td><td rowspan="1" colspan="1">Sparsely to copiously hairy. Hairs 0.20–0.24 mm long</td><td rowspan="1" colspan="1">Glabrous or with both surfaces finely hairy. Hairs 0.15–0.18 mm long</td></tr><tr><td rowspan="1" colspan="1">Leaf-blade</td><td rowspan="1" colspan="1">1.8–4.0 mm wide. Adaxially finely scabrid, abaxially glabrous, margins smooth. Apex acuminate</td><td rowspan="1" colspan="1">2.8–3.6 mm wide. Adaxially with hairy ribs, abaxially glabrous; margins ± smooth, sometimes, finely scabrid and/or sparsely hairy. Apex acute</td><td rowspan="1" colspan="1">1.0–3.0 mm wide. Ribs (both surfaces) smooth or finely scabrid; margins smooth or finely scabrid. Apex acute</td></tr><tr><td rowspan="1" colspan="1">Inflorescence</td><td rowspan="1" colspan="1">Paniculate, linear up to 180 mm long. Branches glabrous, erect, appressed to rachis, bearing spikelets almost to base.</td><td rowspan="1" colspan="1">Paniculate, linear to ± pyramidal, up to 150 mm long. Branches antrorsely hairy, basal branches (or branch) reflexed, others weakly appressed to rachis, lower half of branch devoid of spikelets</td><td rowspan="1" colspan="1">Paniculate, linear to ± pyramidal, up to 80 mm long. Branches scabrid, basal branches (or branch) reflexed, others weakly appressed to rachis, lower ½ to ⅔ or branch devoid of spikelets</td></tr><tr><td rowspan="1" colspan="1">Pedicels</td><td rowspan="1" colspan="1">Glabrous, 0.60–1.2 mm long</td><td rowspan="1" colspan="1">Pubescent, 1.00–1.06 mm long</td><td rowspan="1" colspan="1">Pubescent 0.20–0.30 mm long</td></tr><tr><td rowspan="1" colspan="1">Glumes</td><td rowspan="1" colspan="1">Lower glume 0.3–1.0 mm long, upper glume 1.0–1.6 mm long</td><td rowspan="1" colspan="1">Lower glume 0.5–0.8 mm long, upper glume 0.75–1.2 mm long</td><td rowspan="1" colspan="1">Lower glume 0.5–0.6 mm long, upper glume 0.75–0.9 mm long</td></tr><tr><td rowspan="1" colspan="1">Lemma</td><td rowspan="1" colspan="1">2.6–3.0 mm long, scabrid</td><td rowspan="1" colspan="1">2.8–3.4 mm long, pubescent</td><td rowspan="1" colspan="1">2.0–3.0 mm long, minutely scabrid</td></tr><tr><td rowspan="1" colspan="1">Rhacilla prolongation</td><td rowspan="1" colspan="1">0.3–0.5 mm long, filiform, glabrous</td><td rowspan="1" colspan="1">1.25–1.30 mm long, narrowly lanceolate, margins minutely ciliate</td><td rowspan="1" colspan="1">0.8 mm long, filiform, glabrous except for sparse cilia cresting apex</td></tr><tr><td rowspan="1" colspan="1">Anther filaments</td><td rowspan="1" colspan="1">0.3 mm long,</td><td rowspan="1" colspan="1">0.20–0.25 mm long</td><td rowspan="1" colspan="1">0.6–0.9 mm long</td></tr><tr><td rowspan="1" colspan="1">Anthers</td><td rowspan="1" colspan="1">0.7–1.5 mm long,</td><td rowspan="1" colspan="1">0.30–0.45 mm long</td><td rowspan="1" colspan="1">1.0–1.2 mm long</td></tr></tbody></table></table-wrap><!--PageBreak--><!--PageBreak--><p>Because of the lax, decumbent trailing growth habit, and loose linear to pyramidal inflorescences <italic><tp:taxon-name><tp:taxon-name-part taxon-name-part-type="genus">Simplicia</tp:taxon-name-part> <tp:taxon-name-part taxon-name-part-type="species">laxa</tp:taxon-name-part></tp:taxon-name></italic> is easily distinguished in the field from the shortly tufted <italic><tp:taxon-name><tp:taxon-name-part taxon-name-part-type="genus">Simplicia</tp:taxon-name-part> <tp:taxon-name-part taxon-name-part-type="species">buchananii</tp:taxon-name-part></tp:taxon-name></italic> whose inflorescences are erect and whose inflorescence branches are held tightly appressed to the rhacis (<xref ref-type="bibr" rid="B22">Zotov 1971</xref>; <xref ref-type="bibr" rid="B8">Edgar and Connor 2010</xref>; <xref ref-type="bibr" rid="B4">de Lange et al. 2010</xref>). Other differences are provided here in the key to the species and under Table <xref ref-type="table" rid="T2">2</xref>.</p></tp:treatment-sec><tp:treatment-sec sec-type="ecology" id="SECID0EFYBG"><title>Ecology.</title><p>Much of what has been written about <italic><tp:taxon-name><tp:taxon-name-part taxon-name-part-type="genus">Simplicia</tp:taxon-name-part> <tp:taxon-name-part taxon-name-part-type="species">laxa</tp:taxon-name-part></tp:taxon-name></italic> (<xref ref-type="bibr" rid="B12">Johnson 1995</xref>; <xref ref-type="bibr" rid="B4">de Lange et al. 2010</xref>) we now believe is based on observations made of remnant populations persisting in possibly suboptimal habitats (rock overhangs, rock crevices, river gorges) within locations that had once been forested. Nevertheless, the North-West Nelson, Honeycomb Cave population, which occurs in dense lowland forest, is still confined to a cave entrance and the species has yet to be found within the surrounding forest. It seems likely that <italic><tp:taxon-name><tp:taxon-name-part taxon-name-part-type="genus">Simplicia</tp:taxon-name-part> <tp:taxon-name-part taxon-name-part-type="species">laxa</tp:taxon-name-part></tp:taxon-name></italic> is a species of deeply shaded habitats, which may, like <italic><tp:taxon-name><tp:taxon-name-part taxon-name-part-type="genus">Simplicia</tp:taxon-name-part> <tp:taxon-name-part taxon-name-part-type="species">felix</tp:taxon-name-part></tp:taxon-name></italic> also occur in forested situations. Further survey is needed. In the interim, all of the extant <italic><tp:taxon-name><tp:taxon-name-part taxon-name-part-type="genus">Simplicia</tp:taxon-name-part> <tp:taxon-name-part taxon-name-part-type="species">laxa</tp:taxon-name-part></tp:taxon-name></italic> populations occur on base-rich substrates, chlorite schist and limestone, and in having this in common with the other two species it is unlikely that it will be found on less fertile substrates.</p></tp:treatment-sec><tp:treatment-sec sec-type="conservation status" id="SECID0E2ZBG"><title>Conservation status.</title><p>
            <italic><tp:taxon-name><tp:taxon-name-part taxon-name-part-type="genus">Simplicia</tp:taxon-name-part> <tp:taxon-name-part taxon-name-part-type="species">laxa</tp:taxon-name-part></tp:taxon-name></italic> was assessed as ‘Threatened / Nationally Critical’ qualified ‘<abbrev xmlns:xlink="http://www.w3.org/1999/xlink" xlink:title="Conservation Dependent" id="ABBRID0EL1BG" xlink:type="simple">CD</abbrev>’ (Conservation Dependent), ‘<abbrev xmlns:xlink="http://www.w3.org/1999/xlink" xlink:title="Sparse" id="ABBRID0EP1BG" xlink:type="simple">Sp</abbrev>’ (Sparse) by de Lange et al. (2013). That assessment included plants described here as <italic><tp:taxon-name><tp:taxon-name-part taxon-name-part-type="genus">Simplicia</tp:taxon-name-part> <tp:taxon-name-part taxon-name-part-type="species">felix</tp:taxon-name-part></tp:taxon-name></italic>. With the recircumscription of <italic><tp:taxon-name><tp:taxon-name-part taxon-name-part-type="genus">Simplicia</tp:taxon-name-part> <tp:taxon-name-part taxon-name-part-type="species">laxa</tp:taxon-name-part></tp:taxon-name></italic> the species remains appropriate assessed as ‘Nationally Critical’. Currently there are &lt; 15 populations known, and several of these are in decline, and very few are substantial in size. Many occur on private land without direct conservation management or in places subject to ongoing habitat deterioration through invasive weed pressure and habitat loss. The qualifiers however need adjustment. Because the species is managed in a number of sites it is appropriate to retain the qualifier ‘<abbrev xmlns:xlink="http://www.w3.org/1999/xlink" xlink:title="Conservation Dependent" id="ABBRID0EH2BG" xlink:type="simple">CD</abbrev>’, as ceasing management would have a serious impact on the survival of the species. It is debatable whether <italic><tp:taxon-name><tp:taxon-name-part taxon-name-part-type="genus">Simplicia</tp:taxon-name-part> <tp:taxon-name-part taxon-name-part-type="species">laxa</tp:taxon-name-part></tp:taxon-name></italic> is truly biologically sparse. It is sparsely distributed but this is more likely an artefact of past habitat loss leaving highly fragmented, disjunct ‘remnant’ populations rather than any natural pattern of distribution or species biology. We recommend that ‘<abbrev xmlns:xlink="http://www.w3.org/1999/xlink" xlink:title="Sparse" id="ABBRID0EV2BG" xlink:type="simple">Sp</abbrev>’ be removed from the conservation assessment for this species. The seemingly peculiar North-West Nelson, Honeycomb Cave outlier suggests that <italic><tp:taxon-name><tp:taxon-name-part taxon-name-part-type="genus">Simplicia</tp:taxon-name-part> <tp:taxon-name-part taxon-name-part-type="species">laxa</tp:taxon-name-part></tp:taxon-name></italic> should be looked for throughout the South Island rather than, as it currently has, only in the Central and Eastern Otago Region. Also, it is now evident that we lack trend data for the species, though the overall impression is that many populations are in decline. For these reasons, we recommend that the species be qualified ‘<abbrev xmlns:xlink="http://www.w3.org/1999/xlink" xlink:title="Data Poor" id="ABBRID0ED3BG" xlink:type="simple">DP</abbrev>’ (Data Poor) be added to the species conservation status.</p></tp:treatment-sec><tp:treatment-sec><!--Section generated to contain objects referenced in tp:taxon-treatment.--><fig id="F1" position="float" orientation="portrait"><label>Figure 1.</label><caption><p>Distribution of <italic><tp:taxon-name><tp:taxon-name-part taxon-name-part-type="genus">Simplicia</tp:taxon-name-part></tp:taxon-name></italic> species and showing locations discussed in text.</p></caption><graphic xmlns:xlink="http://www.w3.org/1999/xlink" xlink:href="phytokeys-075-119-g001.jpg" position="float" orientation="portrait" xlink:type="simple" id="oo_114287.jpg"/></fig></tp:treatment-sec><ref-list><ref id="B22"><mixed-citation xmlns:xlink="http://www.w3.org/1999/xlink" xlink:type="simple">
          <person-group><name name-style="western"><surname>Zotov</surname><given-names>VD</given-names></name></person-group> (<year>1971</year>) <article-title><italic><tp:taxon-name><tp:taxon-name-part taxon-name-part-type="genus">Simplicia</tp:taxon-name-part></tp:taxon-name></italic> T.Kirk (<tp:taxon-name><tp:taxon-name-part taxon-name-part-type="family">Gramineae</tp:taxon-name-part></tp:taxon-name>).</article-title> <source>New Zealand Journal of Botany</source> <volume>9</volume>: <fpage>539</fpage>‒<lpage>544</lpage>. <ext-link xlink:type="simple" ext-link-type="doi" xlink:href="10.1080/0028825X.1971.10430200">http://dx.doi.org/10.1080/0028825X.1971.10430200</ext-link></mixed-citation></ref><ref id="B13"><mixed-citation xmlns:xlink="http://www.w3.org/1999/xlink" xlink:type="simple">
          <person-group><name name-style="western"><surname>Kirk</surname><given-names>T</given-names></name></person-group> (<year>1897</year>) <article-title>Description of a new genus of <tp:taxon-name><tp:taxon-name-part taxon-name-part-type="family">Gramineae</tp:taxon-name-part></tp:taxon-name>.</article-title> <source>Transactions and Proceedings of the New Zealand Institute</source> <volume>29</volume>: <lpage>497</lpage>. <ext-link xlink:type="simple" ext-link-type="uri" xlink:href="http://rsnz.natlib.govt.nz/volume/rsnz_29/rsnz_29_00_004370.html">http://rsnz.natlib.govt.nz/volume/rsnz_29/rsnz_29_00_004370.html</ext-link></mixed-citation></ref><ref id="B19"><mixed-citation xmlns:xlink="http://www.w3.org/1999/xlink" xlink:type="simple">
          <person-group><name name-style="western"><surname>Taylor</surname><given-names>M</given-names></name></person-group> (<year>2002</year>) <article-title>Meanings and origins of Botanical Names of New Zealand Plants.</article-title> <source>Auckland Botanical Society Bulletin</source> <volume>26</volume>.</mixed-citation></ref><ref id="B3"><mixed-citation xmlns:xlink="http://www.w3.org/1999/xlink" xlink:type="simple">
          <person-group><name name-style="western"><surname>de Lange</surname><given-names>PJ</given-names></name></person-group> (<year>2016</year>) <article-title>When labels get mixed – lessons to be learned from a study of the Thomas Kirk ‘herbarium’ and historical <italic><tp:taxon-name><tp:taxon-name-part taxon-name-part-type="genus">Simplicia</tp:taxon-name-part></tp:taxon-name></italic> collections.</article-title> <source><tp:taxon-name><tp:taxon-name-part taxon-name-part-type="genus">Trilepidea</tp:taxon-name-part></tp:taxon-name></source> <volume>152</volume>: <fpage>1</fpage>–<lpage>11</lpage>. <ext-link xlink:type="simple" ext-link-type="uri" xlink:href="http://www.nzpcn.org.nz/publications/Trilepidea-152-160704.pdf">http://www.nzpcn.org.nz/publications/Trilepidea-152-160704.pdf</ext-link></mixed-citation></ref><ref id="B17"><mixed-citation xmlns:xlink="http://www.w3.org/1999/xlink" xlink:type="simple">
          <person-group><name name-style="western"><surname>Smissen</surname><given-names>RD</given-names></name><name name-style="western"><surname>de Lange</surname><given-names>PJ</given-names></name><name name-style="western"><surname>Thorsen</surname><given-names>MJ</given-names></name><name name-style="western"><surname>Ogle</surname><given-names>CC</given-names></name></person-group> (<year>2011</year>) <article-title>Species delimitation and genetic variation in the rare New Zealand endemic grass <italic><tp:taxon-name><tp:taxon-name-part taxon-name-part-type="genus">Simplicia</tp:taxon-name-part></tp:taxon-name></italic>.</article-title> <source>New Zealand Journal of Botany</source> <volume>49</volume>: <fpage>187</fpage>–<lpage>199</lpage>. <ext-link xlink:type="simple" ext-link-type="doi" xlink:href="10.1080/0028825X.2010.525244">https://doi.org/10.1080/0028825X.2010.525244</ext-link></mixed-citation></ref><ref id="B8"><mixed-citation xmlns:xlink="http://www.w3.org/1999/xlink" xlink:type="simple">
          <person-group><name name-style="western"><surname>Edgar</surname><given-names>E</given-names></name><name name-style="western"><surname>Connor</surname><given-names>HE</given-names></name></person-group> (<year>2010</year>) <source>Flora of New Zealand</source>. <volume>Vol. V</volume>. <publisher-name>Manaaki Whenua Press</publisher-name>, <publisher-loc>Lincoln</publisher-loc>.</mixed-citation></ref><ref id="B4"><mixed-citation xmlns:xlink="http://www.w3.org/1999/xlink" xlink:type="simple">
          <person-group><name name-style="western"><surname>de Lange</surname><given-names>P</given-names></name><name name-style="western"><surname>Heenan</surname><given-names>P</given-names></name><name name-style="western"><surname>Norton</surname><given-names>D</given-names></name><name name-style="western"><surname>Rolfe</surname><given-names>J</given-names></name><name name-style="western"><surname>Sawyer</surname><given-names>J</given-names></name></person-group> (<year>2010</year>) <source>Threatened plants of New Zealand</source>. <publisher-name>Canterbury University Press</publisher-name>, <publisher-loc>Christchurch</publisher-loc>.</mixed-citation></ref><ref id="B12"><mixed-citation xmlns:xlink="http://www.w3.org/1999/xlink" xlink:type="simple">
          <person-group><name name-style="western"><surname>Johnson</surname><given-names>PN</given-names></name></person-group> (<year>1995</year>) <article-title>The rare grass <italic><tp:taxon-name><tp:taxon-name-part taxon-name-part-type="genus">Simplicia</tp:taxon-name-part> <tp:taxon-name-part taxon-name-part-type="species">laxa</tp:taxon-name-part></tp:taxon-name></italic>: field status ecology and conservation.</article-title> <source>Science for Conservation</source> <volume>15</volume>. <publisher-name>Department of Conservation</publisher-name>, <publisher-loc>Wellington</publisher-loc>. <ext-link xlink:type="simple" ext-link-type="uri" xlink:href="http://www.doc.govt.nz/Documents/science-and-technical/sfc015.pdf">http://www.doc.govt.nz/Documents/science-and-technical/sfc015.pdf</ext-link></mixed-citation></ref></ref-list></tp:taxon-treatment>
