# Supplementary material for: Systematics of Simplicia Kirk (Poaceae, Agrostidinae) – an endemic, threatened New Zealand grass genus
Source: PhytoKeys. 2016 Dec 9;(75):119–44. doi: 10.3897/phytokeys.75.10328 (PMC5234542; doi:10.3897/phytokeys.75.10328)
Supplement: XML Treatment for Simplicia felix [file phytokeys.75.10328-treatment4.xml]

<!DOCTYPE tp:taxon-treatment
  PUBLIC "-//TaxonX//DTD Taxonomic Treatment Publishing DTD v0 20100105//EN" "tax-treatment-NSO.dtd">
<tp:taxon-treatment xmlns:tp="http://www.plazi.org/taxpub"><tp:treatment-meta><kwd-group><label>Taxon classification</label><kwd><named-content content-type="kingdom">Plantae</named-content></kwd><kwd><named-content content-type="order">Poales</named-content></kwd><kwd><named-content content-type="family">Poaceae</named-content></kwd></kwd-group><mixed-citation publication-type="journal"><person-group><name><surname>de Lange</surname><given-names>Peter J.</given-names></name><name><surname>Smissen</surname><given-names>Rob D.</given-names></name><name><surname>Rolfe</surname><given-names>Jeremy R.</given-names></name><name><surname>Ogle</surname><given-names>Colin C.</given-names></name></person-group><article-title>Systematics of <italic><tp:taxon-name><tp:taxon-name-part taxon-name-part-type="genus">Simplicia</tp:taxon-name-part></tp:taxon-name></italic> Kirk (<tp:taxon-name><tp:taxon-name-part taxon-name-part-type="family">Poaceae</tp:taxon-name-part></tp:taxon-name>, <tp:taxon-name><tp:taxon-name-part taxon-name-part-type="subtribe">Agrostidinae</tp:taxon-name-part></tp:taxon-name>) – an endemic, threatened New Zealand grass genus</article-title><source>PhytoKeys</source><day>9</day><month>12</month><year>2016</year><volume>2016</volume><issue>75</issue><fpage>119</fpage><lpage>144</lpage><pub-id pub-id-type="doi">10.3897/phytokeys.75.10328</pub-id></mixed-citation></tp:treatment-meta><tp:nomenclature><tp:taxon-name>
            <tp:taxon-name-part taxon-name-part-type="genus">Simplicia</tp:taxon-name-part>
            <tp:taxon-name-part taxon-name-part-type="species">felix</tp:taxon-name-part>
            <object-id xmlns:xlink="http://www.w3.org/1999/xlink" content-type="ipni" xlink:type="simple">urn:lsid:ipni.org:names:77159000-1</object-id>
          </tp:taxon-name><tp:taxon-authority>de Lange, J.R.Rolfe, Smissen &amp; Ogle</tp:taxon-authority><tp:taxon-status xmlns:xlink="http://www.w3.org/1999/xlink" xlink:type="simple">sp. nov.</tp:taxon-status></tp:nomenclature><tp:treatment-sec sec-type="diagnosis" id="SECID0EL4BG"><title>Diagnosis.</title><p>Differs from <italic><tp:taxon-name><tp:taxon-name-part taxon-name-part-type="genus">Simplicia</tp:taxon-name-part> <tp:taxon-name-part taxon-name-part-type="species">laxa</tp:taxon-name-part></tp:taxon-name></italic> by dark brown, prominently ribbed leaf sheaths; mostly glabrous, strongly ribbed mid-stem to upper-stem leaf sheaths; longer culm <!--PageBreak-->internodes; narrower, glabrous (sometimes with the adaxial ribs finely scabrid) leaves; shorter panicles (up to 80 mm long) with scabrid branches; minutely scabrid lemma and smaller filiform rachilla prolongation bearing cilia only at the apex.</p></tp:treatment-sec><tp:treatment-sec sec-type="material" id="SECID0E44BG"><title>Holotype</title><p>
            <bold>(Fig. <xref ref-type="fig" rid="F7">7</xref>).</bold> ‘Eastern Wairarapa Ecological Region and District, Te Kanuka Farm Station, Kaumingi Stream’ <italic>P.J. de Lange 12167, J.R. Rolfe &amp; T. Silbery</italic>, 27 Feb 2014, (<named-content xmlns:xlink="http://www.w3.org/1999/xlink" content-type="dwc:institutional_code" xlink:type="simple">AK</named-content> 351325) Isotypes. CAN, <named-content xmlns:xlink="http://www.w3.org/1999/xlink" content-type="dwc:institutional_code" xlink:type="simple">CHR</named-content>, F, <named-content xmlns:xlink="http://www.w3.org/1999/xlink" content-type="dwc:institutional_code" xlink:type="simple">WAIK</named-content>, <named-content xmlns:xlink="http://www.w3.org/1999/xlink" content-type="dwc:institutional_code" xlink:type="simple">WELT</named-content>, <named-content xmlns:xlink="http://www.w3.org/1999/xlink" content-type="dwc:institutional_code" xlink:type="simple">US</named-content></p><fig id="F7" position="float" orientation="portrait"><label>Figure 7.</label><caption><p>Holotype of <italic><tp:taxon-name><tp:taxon-name-part taxon-name-part-type="genus">Simplicia</tp:taxon-name-part> <tp:taxon-name-part taxon-name-part-type="species">felix</tp:taxon-name-part></tp:taxon-name></italic> de Lange, J.R.Rolfe, Smissen &amp; Ogle.</p></caption><graphic xmlns:xlink="http://www.w3.org/1999/xlink" xlink:href="phytokeys-075-119-g007.jpg" position="float" orientation="portrait" xlink:type="simple" id="oo_114299.jpg"/></fig></tp:treatment-sec><tp:treatment-sec sec-type="etymology" id="SECID0EW6BG"><title>Etymology.</title><p>The epithet ‘<italic><tp:taxon-name><tp:taxon-name-part taxon-name-part-type="species">felix</tp:taxon-name-part></tp:taxon-name></italic>’ is taken from the Latin for ‘<italic>lucky</italic>’ (N.G. Walsh, MEL pers comm., 14 January 2016) as in ‘<italic>lucky find</italic>’ in reference to the circumstances of this species’ discovery; that came about through the desire to get a name on an unremarkable little tuft of grass that was discovered fortuitously near Mangaweka, Central North Island by CCO on 29 January 2005 (<xref ref-type="bibr" rid="B15">Ogle 2010</xref>).</p></tp:treatment-sec><tp:treatment-sec sec-type="description" id="SECID0EPAAI"><title>Description</title><p>
            <bold>(Fig. <xref ref-type="fig" rid="F8">8</xref>).</bold> Plants forming flaccid, diffuse, often much interconnected, sprawling patches up to 1 m across. Culms 0.25–0.65 m long, green to dark brown when fresh, wiry, initially decumbent, becoming ascendant with the apices weakly erect, culm internodes 5–8, elongated, glabrous; internodes longer than subtending leaf-sheaths. Culm-nodes conspicuously swollen when fresh, dark green-brown to brown-black 0.15–0.25 mm long, rooting freely on contact with ground. Basal leaf-sheaths dull dark brown, membranous, strongly ribbed, usually abaxially pubescent (sometimes glabrous) on ribs, hairs 0.10–0.15 mm long, patent to retrorse; mid stem and upper leaf-sheaths pale-green to green, membranous, strongly ribbed, glabrous (rarely abaxially ribs finely pubescent toward sheath apex). Ligule 2.0–2.6 mm, membranous, lanceolate, apex entire, or deeply lacerate; glabrous, or with both surfaces hairy; hairs 0.15–0.18 mm long. Leaf-blade (20–)40(–60) × (1.0–)1.2–2.4(–3.0) mm, yellow-green to dark green, flat, narrow linear-lanceolate, finely ribbed, ribs smooth (sometimes minutely scabrid); margins minutely scabrid. Panicle 20–40(–80) mm long, linear to ± pyramidal, usually with basal branch or branch pair reflexed (often unevenly so); rachis glabrous (sometimes bearing a few minute prickle-teeth), branches 20–30 mm long, scabrid, binate, initially contracted but as inflorescences mature, spreading to reflexed, devoid of spikelets in lower half to two-thirds; pedicels appressed to branchlets, 0.20–0.25(0.30) mm long, finely pubescent. Spikelets 2.7–3.0 mm, 1-flowered, lanceolate, light green. Glumes pale green (± hyaline), glabrous, ovate-lanceolate to ovate, acute, 1-nerved, nerve sometimes extending beyond apex as a minute mucro, margins initially entire, becoming erose near apex, very sparsely ciliate in upper third; lower glume 0.5–0.6 mm, upper glume 0.75–0.8(–0.9) mm. Lemma 2.0–2.8 (–3.0) mm, light green to cream, ovate-lanceolate to lanceolate, acute, apex mucronate (mucro 0.1 mm long), 5-nerved, the inner 3 nerves conspicuous, the outer less prominent; nerves bearing evenly spaced minute (0.02–0.03 mm long), antrorse, appressed prickle-teeth, interstices usually densely (sometimes sparsely) covered with minute antrorse prickle-teeth. Palea 2.0–2.8 mm, lanceolate, green to purple-green, 1–2-nerved, nerves bearing evenly spaced minute prickle (0.02–0.03 mm long) teeth, interstices usually glabrous, sometimes sparsely covered with minute prickle-teeth. Rachilla prolongation 0.8 mm, filiform, hyaline, glabrous except for sparse cilia cresting prolongation apex. Stamens 3. Filaments 0.6–0.9 mm long, hyaline. Anthers 1.0–1.2 <!--PageBreak--><!--PageBreak--><!--PageBreak-->mm, yellow. Ovary narrowly ovoid to weakly trigonous 1.0 mm long, pale green, glabrous; styles apical, 1.0–1.2 mm, hyaline; stigmas plumose, white. Caryopsis 1.2–1.4(–1.5) mm long, laterally compressed, pale orange to orange-brown when mature. Chromosome number: 2<italic>n</italic> = 28 (<xref ref-type="bibr" rid="B14">Murray et al. 2005</xref>, <italic>P.J. de Lange 5897</italic>, <named-content xmlns:xlink="http://www.w3.org/1999/xlink" content-type="dwc:institutional_code" xlink:type="simple">AK</named-content> 285424—as <italic><tp:taxon-name><tp:taxon-name-part taxon-name-part-type="genus">Simplicia</tp:taxon-name-part> <tp:taxon-name-part taxon-name-part-type="species">laxa</tp:taxon-name-part></tp:taxon-name></italic>)</p><fig id="F8" position="float" orientation="portrait"><label>Figure 8.</label><caption><p>
          <italic><tp:taxon-name><tp:taxon-name-part taxon-name-part-type="genus">Simplicia</tp:taxon-name-part> <tp:taxon-name-part taxon-name-part-type="species">felix</tp:taxon-name-part></tp:taxon-name></italic>. <bold>A</bold> habitat, Te Kanuka Farm Station, Upper Kaumingi Stream east Wairarapa, North Island, New Zealand <bold>B</bold> growth habit and inflorescence <bold>C</bold> culm, leaf base, sheath and ligule <bold>D</bold> spikelet showing reduced glumes and lemma (images: J.R. Rolfe)</p></caption><graphic xmlns:xlink="http://www.w3.org/1999/xlink" xlink:href="phytokeys-075-119-g008.jpg" position="float" orientation="portrait" xlink:type="simple" id="oo_114302.jpg"/></fig></tp:treatment-sec><tp:treatment-sec sec-type="material" id="SECID0EVCAI"><title>Specimens seen.</title><p>New Zealand, North Island: Rangitikei Ecological Region and District, North of Taihape, north of Paengaroa Road and east of State Highway One, Ngawaka Stream, ‘Stevies Bush’, <italic>P.J. de Lange 7834 &amp; C.C.Ogle</italic>, 29 Feb 2008, <named-content xmlns:xlink="http://www.w3.org/1999/xlink" content-type="dwc:institutional_code" xlink:type="simple">AK</named-content> 304807 (Duplicates: <named-content xmlns:xlink="http://www.w3.org/1999/xlink" content-type="dwc:institutional_code" xlink:type="simple">CHR</named-content>, <named-content xmlns:xlink="http://www.w3.org/1999/xlink" content-type="dwc:institutional_code" xlink:type="simple">US</named-content>); Rangitikei Ecological Region and District, North of Taihape, south of Paengaroa Road and east of State Highway One, <italic>C.C. Ogle 4955</italic>, 17 Feb 2006, <named-content xmlns:xlink="http://www.w3.org/1999/xlink" content-type="dwc:institutional_code" xlink:type="simple">AK</named-content> 295628; Rangitikei Ecological Region and District, North of Taihape, south of Paengaroa Road and east of State Highway One, <italic>C.C. Ogle 4954</italic>, 17 Feb 2006, <named-content xmlns:xlink="http://www.w3.org/1999/xlink" content-type="dwc:institutional_code" xlink:type="simple">AK</named-content> 295627; Rangitikei Ecological Region and District, North of Taihape, south of Paengaroa Road and east of State Highway One, ‘Campbells Bush’ <italic>P.J. de Lange 7832</italic> &amp; <italic>C.C. Ogle</italic>, 29 Feb 2008, <named-content xmlns:xlink="http://www.w3.org/1999/xlink" content-type="dwc:institutional_code" xlink:type="simple">AK</named-content> 304805; Taihape, Oraukura Stream, <italic>C.C. Ogle 5625</italic>, 6 Apr 2008, <named-content xmlns:xlink="http://www.w3.org/1999/xlink" content-type="dwc:institutional_code" xlink:type="simple">AK</named-content> 306012; Rangitikei Ecological Region and District, Taihape Scenic Reserve, Hautapu, <italic>P.J. de Lange 7833</italic>, <italic>C.C. Ogle &amp; V. McGlynn</italic>, 28 Feb 2008, <named-content xmlns:xlink="http://www.w3.org/1999/xlink" content-type="dwc:institutional_code" xlink:type="simple">AK</named-content> 304806; Rangitikei Ecological Region and District, Taihape Scenic Reserve, Hautapu, <italic>C.C. Ogle 4958 &amp; V. McGlynn</italic>, 7 Mar 2006, <named-content xmlns:xlink="http://www.w3.org/1999/xlink" content-type="dwc:institutional_code" xlink:type="simple">AK</named-content> 297357; Rangitikei Ecological Region and District, Rangitikei, Kawhatau Valley, Toetoe Road, <italic>C.C. Ogle 4893, V. McGlynn &amp; G. La Cock</italic>, 13 Dec 2005, <named-content xmlns:xlink="http://www.w3.org/1999/xlink" content-type="dwc:institutional_code" xlink:type="simple">AK</named-content> 297353; Rangitikei Ecological Region and District, Rangitikei, Kawhatau Valley, Toetoe Road, <italic>P.J. de Lange 7831</italic>, <italic>C.C. Ogle &amp; V. McGlynn</italic>, 28 Feb 2008, <named-content xmlns:xlink="http://www.w3.org/1999/xlink" content-type="dwc:institutional_code" xlink:type="simple">AK</named-content> 304804; Rangitikei Ecological Region and District, Rangitikei, Kawhatau River, Toetoe Road, ‘Ben Moi’ farm, <italic>C.C. Ogle 4734</italic>, 29 Jan 2005, <named-content xmlns:xlink="http://www.w3.org/1999/xlink" content-type="dwc:institutional_code" xlink:type="simple">AK</named-content> 289755 (Duplicate: <named-content xmlns:xlink="http://www.w3.org/1999/xlink" content-type="dwc:institutional_code" xlink:type="simple">CHR</named-content>); Eastern Wairarapa Ecological Region and District, Te Kanuka Farm Station, Swamp Ridge Covenant, <italic>P.J. de Lange 12165, J.R. Rolfe &amp; T. Silbery</italic>, 27 Feb 2014, <named-content xmlns:xlink="http://www.w3.org/1999/xlink" content-type="dwc:institutional_code" xlink:type="simple">AK</named-content> 351320 (Duplicates lodged in: <named-content xmlns:xlink="http://www.w3.org/1999/xlink" content-type="dwc:institutional_code" xlink:type="simple">CHR</named-content>.<named-content xmlns:xlink="http://www.w3.org/1999/xlink" content-type="dwc:institutional_code" xlink:type="simple">WELT</named-content>, <named-content xmlns:xlink="http://www.w3.org/1999/xlink" content-type="dwc:institutional_code" xlink:type="simple">US</named-content>); Eastern Wairarapa Ecological Region and District, Te Kanuka Farm Station, Upper Kaumingi Stream, <italic>P.J. de Lange 12168, J.R. Rolfe &amp; T. Silbery</italic>, 27 Feb 2014, <named-content xmlns:xlink="http://www.w3.org/1999/xlink" content-type="dwc:institutional_code" xlink:type="simple">AK</named-content> 351330 (Duplicates lodged in: CAN,<named-content xmlns:xlink="http://www.w3.org/1999/xlink" content-type="dwc:institutional_code" xlink:type="simple">WELT</named-content>, <named-content xmlns:xlink="http://www.w3.org/1999/xlink" content-type="dwc:institutional_code" xlink:type="simple">US</named-content>); Wairarapa, Ruamahanga, <italic>T. Kirk s.n.</italic>, <italic>n.d</italic>., <named-content xmlns:xlink="http://www.w3.org/1999/xlink" content-type="dwc:institutional_code" xlink:type="simple">WELT</named-content> SP043016; Ruamahanga Valley, <italic>T. Kirk s.n.</italic>, 26 Jan 1880, <named-content xmlns:xlink="http://www.w3.org/1999/xlink" content-type="dwc:institutional_code" xlink:type="simple">WELT</named-content> SP043022; Eastern Wairarapa Ecological Region and District, Admiral Road, Wainuoru River, Te Kowhai, Moetapu Bush, <italic>P.J. de Lange 12160, J.R. Rolfe &amp; T. Silbery</italic>, 26 Feb 2014, <named-content xmlns:xlink="http://www.w3.org/1999/xlink" content-type="dwc:institutional_code" xlink:type="simple">AK</named-content> 351290 (Duplicates: <named-content xmlns:xlink="http://www.w3.org/1999/xlink" content-type="dwc:institutional_code" xlink:type="simple">WELT</named-content>, <named-content xmlns:xlink="http://www.w3.org/1999/xlink" content-type="dwc:institutional_code" xlink:type="simple">US</named-content>); Eastern Wairarapa, Longbush, Tawhiriwaimanuka Stream. Ahipaku QE II Covenant, <italic>J. R. Rolfe 15017</italic>, 9 Dec 2015, <named-content xmlns:xlink="http://www.w3.org/1999/xlink" content-type="dwc:institutional_code" xlink:type="simple">AK</named-content> 360429 (Duplicate: <named-content xmlns:xlink="http://www.w3.org/1999/xlink" content-type="dwc:institutional_code" xlink:type="simple">WELT</named-content>). South Island: South-East of Duntroon, Prydes Gully Road (Ngapara, The Knolls), <italic>B.P.J. Molloy s.n.</italic>, 18 Dec 1991, <named-content xmlns:xlink="http://www.w3.org/1999/xlink" content-type="dwc:institutional_code" xlink:type="simple">CHR</named-content> 616708; Duntroon Ecological District, Ngapara, The Knolls, <italic>P.J. de Lange 1340 &amp; B.P.J. Molloy</italic>, 7 May 1992, <named-content xmlns:xlink="http://www.w3.org/1999/xlink" content-type="dwc:institutional_code" xlink:type="simple">AK</named-content> 208577 (Duplicates: <named-content xmlns:xlink="http://www.w3.org/1999/xlink" content-type="dwc:institutional_code" xlink:type="simple">CHR</named-content>, <named-content xmlns:xlink="http://www.w3.org/1999/xlink" content-type="dwc:institutional_code" xlink:type="simple">WAIK</named-content>, <named-content xmlns:xlink="http://www.w3.org/1999/xlink" content-type="dwc:institutional_code" xlink:type="simple">WELT</named-content>). Cultivated: Ex. Cult., Rangitikei Ecological Region and District, Rangitikei, Kawhatau Valley, Toetoe Road, P.J. de Lange 6791, 30 Nov 2006, <named-content xmlns:xlink="http://www.w3.org/1999/xlink" content-type="dwc:institutional_code" xlink:type="simple">AK</named-content> 297927; Ex. Cult., Rangitikei Ecological Region and District, Rangitikei, Kawhatau Valley, Toetoe Road, P.J. de Lange 6824, 23 Dec 2006, <named-content xmlns:xlink="http://www.w3.org/1999/xlink" content-type="dwc:institutional_code" xlink:type="simple">AK</named-content> 298065; Ex. Cult., Duntroon Ecological District, Ngapara, The Knolls, <!--PageBreak--><italic>P.J. de Lange 5897</italic>, 23 Feb 2004, <named-content xmlns:xlink="http://www.w3.org/1999/xlink" content-type="dwc:institutional_code" xlink:type="simple">AK</named-content> 285424; Ex. Cult., Duntroon Ecological District, Ngapara, The Knolls, <italic>P.J. de Lange 6103</italic>, 3 Sep 2004, <named-content xmlns:xlink="http://www.w3.org/1999/xlink" content-type="dwc:institutional_code" xlink:type="simple">AK</named-content> 288070.</p></tp:treatment-sec><tp:treatment-sec sec-type="distribution" id="SECID0E3IAI"><title>Distribution</title><p>
            <bold>(Fig. <xref ref-type="fig" rid="F1">1</xref>).</bold> <italic><tp:taxon-name><tp:taxon-name-part taxon-name-part-type="genus">Simplicia</tp:taxon-name-part> <tp:taxon-name-part taxon-name-part-type="species">felix</tp:taxon-name-part></tp:taxon-name></italic> has so far been collected from the North and South Islands, from the current northern limit at Ngawaka Stream, near Taihape, North Island to Ngapara, North Otago, South Island. In the North Island the species has been found in two broad geographic areas, around Taihape–Mangaweka, and in the eastern Wairarapa. In the South Island, <italic><tp:taxon-name><tp:taxon-name-part taxon-name-part-type="genus">Simplicia</tp:taxon-name-part> <tp:taxon-name-part taxon-name-part-type="species">felix</tp:taxon-name-part></tp:taxon-name></italic> is so far known only from the one location at Ngapara.</p></tp:treatment-sec><tp:treatment-sec sec-type="Recognition" id="SECID0E4JAI"><title>Recognition.</title><p>Genetically and morphologically <italic><tp:taxon-name><tp:taxon-name-part taxon-name-part-type="genus">Simplicia</tp:taxon-name-part> <tp:taxon-name-part taxon-name-part-type="species">felix</tp:taxon-name-part></tp:taxon-name></italic> is more closely related to <italic><tp:taxon-name><tp:taxon-name-part taxon-name-part-type="genus">Simplicia</tp:taxon-name-part> <tp:taxon-name-part taxon-name-part-type="species">laxa</tp:taxon-name-part></tp:taxon-name></italic> than it is to <italic><tp:taxon-name><tp:taxon-name-part taxon-name-part-type="genus">Simplicia</tp:taxon-name-part> <tp:taxon-name-part taxon-name-part-type="species">buchananii</tp:taxon-name-part></tp:taxon-name></italic>. From <italic><tp:taxon-name><tp:taxon-name-part taxon-name-part-type="genus">Simplicia</tp:taxon-name-part> <tp:taxon-name-part taxon-name-part-type="species">laxa</tp:taxon-name-part></tp:taxon-name></italic> it can be distinguished by the culm internodes which are longer than the subtending leaf sheaths and consistently glabrous; and by the strongly ribbed, dull dark brown basal sheaths, whose ribs are glabrous or pubescent (if pubescent then with the hairs 0.10–0.15 mm long). The mid-stem and upper-stem leaf sheaths of <italic><tp:taxon-name><tp:taxon-name-part taxon-name-part-type="genus">Simplicia</tp:taxon-name-part> <tp:taxon-name-part taxon-name-part-type="species">felix</tp:taxon-name-part></tp:taxon-name></italic> are strongly ribbed and usually glabrous (occasionally the ribs are finely pubescent towards the sheath apex). The leaf surfaces and margins of <italic><tp:taxon-name><tp:taxon-name-part taxon-name-part-type="genus">Simplicia</tp:taxon-name-part> <tp:taxon-name-part taxon-name-part-type="species">felix</tp:taxon-name-part></tp:taxon-name></italic> are mostly smooth though the ribs and leaf margins may be minutely scabrid. As a rule, the leaves of <italic><tp:taxon-name><tp:taxon-name-part taxon-name-part-type="genus">Simplicia</tp:taxon-name-part> <tp:taxon-name-part taxon-name-part-type="species">felix</tp:taxon-name-part></tp:taxon-name></italic> are also shorter (up to 60 mm in <italic><tp:taxon-name><tp:taxon-name-part taxon-name-part-type="genus">Simplicia</tp:taxon-name-part> <tp:taxon-name-part taxon-name-part-type="species">felix</tp:taxon-name-part></tp:taxon-name></italic>, 200 mm in <italic><tp:taxon-name><tp:taxon-name-part taxon-name-part-type="genus">Simplicia</tp:taxon-name-part> <tp:taxon-name-part taxon-name-part-type="species">laxa</tp:taxon-name-part></tp:taxon-name></italic>) and narrower than those of <italic><tp:taxon-name><tp:taxon-name-part taxon-name-part-type="genus">Simplicia</tp:taxon-name-part> <tp:taxon-name-part taxon-name-part-type="species">laxa</tp:taxon-name-part></tp:taxon-name></italic> (1.0–3.0 mm long cf. 2.8–3.6 mm long in <italic><tp:taxon-name><tp:taxon-name-part taxon-name-part-type="genus">Simplicia</tp:taxon-name-part> <tp:taxon-name-part taxon-name-part-type="species">laxa</tp:taxon-name-part></tp:taxon-name></italic>). However, in cultivation the leaves of both species can get up to 4.0 mm wide. Although the inflorescences of <italic><tp:taxon-name><tp:taxon-name-part taxon-name-part-type="genus">Simplicia</tp:taxon-name-part> <tp:taxon-name-part taxon-name-part-type="species">laxa</tp:taxon-name-part></tp:taxon-name></italic> and <italic><tp:taxon-name><tp:taxon-name-part taxon-name-part-type="genus">Simplicia</tp:taxon-name-part> <tp:taxon-name-part taxon-name-part-type="species">felix</tp:taxon-name-part></tp:taxon-name></italic> are similar, those of <italic><tp:taxon-name><tp:taxon-name-part taxon-name-part-type="genus">Simplicia</tp:taxon-name-part> <tp:taxon-name-part taxon-name-part-type="species">felix</tp:taxon-name-part></tp:taxon-name></italic> are smaller (up to 80 mm long rather than 150 mm long), and the branches are scabrid rather than antrorsely hairy. Although the lemma of both species overlap in range, those of <italic><tp:taxon-name><tp:taxon-name-part taxon-name-part-type="genus">Simplicia</tp:taxon-name-part> <tp:taxon-name-part taxon-name-part-type="species">felix</tp:taxon-name-part></tp:taxon-name></italic> tend to be shorter (2.0–3.0 mm long) than those of <italic><tp:taxon-name><tp:taxon-name-part taxon-name-part-type="genus">Simplicia</tp:taxon-name-part> <tp:taxon-name-part taxon-name-part-type="species">laxa</tp:taxon-name-part></tp:taxon-name></italic> (2.8–3.4 mm long) and minutely scabrid rather than pubescent. The rachilla prolongation of <italic><tp:taxon-name><tp:taxon-name-part taxon-name-part-type="genus">Simplicia</tp:taxon-name-part> <tp:taxon-name-part taxon-name-part-type="species">laxa</tp:taxon-name-part></tp:taxon-name></italic> is narrowly lanceolate, 1.25–1.30 mm long and with the margins minutely ciliate, while that of <italic><tp:taxon-name><tp:taxon-name-part taxon-name-part-type="genus">Simplicia</tp:taxon-name-part> <tp:taxon-name-part taxon-name-part-type="species">felix</tp:taxon-name-part></tp:taxon-name></italic> is filiform, 0.8 mm long and bearing sparse cilia only near the apex. Other differences are given in Table <xref ref-type="table" rid="T2">2</xref>.</p><p>
            <italic><tp:taxon-name><tp:taxon-name-part taxon-name-part-type="genus">Simplicia</tp:taxon-name-part> <tp:taxon-name-part taxon-name-part-type="species">felix</tp:taxon-name-part></tp:taxon-name></italic> was initially confused with <italic><tp:taxon-name><tp:taxon-name-part taxon-name-part-type="genus">Simplicia</tp:taxon-name-part> <tp:taxon-name-part taxon-name-part-type="species">buchananii</tp:taxon-name-part></tp:taxon-name></italic> (see <xref ref-type="bibr" rid="B15">Ogle 2010</xref>; <xref ref-type="bibr" rid="B17">Smissen et al. 2011</xref>) mostly because the culm internodes of both species are glabrous; they have superficially similar strongly-ribbed, often glabrous leaf-sheaths, similar smooth or finely scabrid leaves, and minutely scabrid lemma. Despite these similarities, <italic><tp:taxon-name><tp:taxon-name-part taxon-name-part-type="genus">Simplicia</tp:taxon-name-part> <tp:taxon-name-part taxon-name-part-type="species">felix</tp:taxon-name-part></tp:taxon-name></italic> is not closely allied to <italic><tp:taxon-name><tp:taxon-name-part taxon-name-part-type="genus">Simplicia</tp:taxon-name-part> <tp:taxon-name-part taxon-name-part-type="species">buchananii</tp:taxon-name-part></tp:taxon-name></italic> from which it is readily distinguished by the lax, sprawling, rather than erect culms; linear-pyramidal rather than linear inflorescences with binate branching, and by the lower branch or branches usually reflexed rather than appressed to the rachis. The pedicels of <italic><tp:taxon-name><tp:taxon-name-part taxon-name-part-type="genus">Simplicia</tp:taxon-name-part> <tp:taxon-name-part taxon-name-part-type="species">felix</tp:taxon-name-part></tp:taxon-name></italic> are also pubescent rather than glabrous (rarely minutely scabrid).</p></tp:treatment-sec><tp:treatment-sec sec-type="ecology" id="SECID0EXRAI"><title>Ecology.</title><p>With the exception of the Ngapara population which grows within a limestone overhang, <italic><tp:taxon-name><tp:taxon-name-part taxon-name-part-type="genus">Simplicia</tp:taxon-name-part> <tp:taxon-name-part taxon-name-part-type="species">felix</tp:taxon-name-part></tp:taxon-name></italic> has only been collected from central and eastern North Island lowland to lower montane, often riparian, seasonally dry (drought prone), Podocarp forests overlying base-rich substrates such as limestone, calcareous mudstone and siltstone. In these areas plants have been found only in lightly shaded situations within forest remnants that have been lightly under-grazed by cattle or sheep (<xref ref-type="bibr" rid="B15">Ogle 2010</xref>; <xref ref-type="bibr" rid="B7">de Lange et al. 2014</xref>). The reduced competition from other grasses and herbs <!--PageBreak-->that grazing causes, seems crucial to this species’ survival (<xref ref-type="bibr" rid="B7">de Lange et al. 2014</xref>) as, in some locations where <italic><tp:taxon-name><tp:taxon-name-part taxon-name-part-type="genus">Simplicia</tp:taxon-name-part> <tp:taxon-name-part taxon-name-part-type="species">felix</tp:taxon-name-part></tp:taxon-name></italic> had been found, portions of the same forest that had been fenced to exclude livestock did not have <italic><tp:taxon-name><tp:taxon-name-part taxon-name-part-type="genus">Simplicia</tp:taxon-name-part></tp:taxon-name></italic>). In the Taihape–Rangitikei area, <xref ref-type="bibr" rid="B15">Ogle (2010)</xref> noted a close association with a range of other indigenous grasses and herbs, most notably <italic><tp:taxon-name><tp:taxon-name-part taxon-name-part-type="genus">Echinopogon</tp:taxon-name-part> <tp:taxon-name-part taxon-name-part-type="species">ovatus</tp:taxon-name-part></tp:taxon-name></italic>, <italic><tp:taxon-name><tp:taxon-name-part taxon-name-part-type="genus">Poa</tp:taxon-name-part> <tp:taxon-name-part taxon-name-part-type="species">imbecilla</tp:taxon-name-part></tp:taxon-name></italic>, <italic><tp:taxon-name><tp:taxon-name-part taxon-name-part-type="genus">Poa</tp:taxon-name-part> <tp:taxon-name-part taxon-name-part-type="species">matthewsii</tp:taxon-name-part></tp:taxon-name></italic>, <italic><tp:taxon-name><tp:taxon-name-part taxon-name-part-type="genus">Cardamine</tp:taxon-name-part> <tp:taxon-name-part taxon-name-part-type="species">debilis</tp:taxon-name-part></tp:taxon-name></italic> agg., <italic><tp:taxon-name><tp:taxon-name-part taxon-name-part-type="genus">Oxalis</tp:taxon-name-part> <tp:taxon-name-part taxon-name-part-type="species">exilis</tp:taxon-name-part></tp:taxon-name></italic>. In the Eastern Wairarapa the same species along with <italic><tp:taxon-name><tp:taxon-name-part taxon-name-part-type="genus">Arthropodium</tp:taxon-name-part> <tp:taxon-name-part taxon-name-part-type="species">candidum</tp:taxon-name-part></tp:taxon-name></italic>, <tp:taxon-name><tp:taxon-name-part taxon-name-part-type="genus">Australina</tp:taxon-name-part> <tp:taxon-name-part taxon-name-part-type="species">pusilla</tp:taxon-name-part> <tp:taxon-name-part taxon-name-part-type="infraspecific-rank">subsp.</tp:taxon-name-part> <tp:taxon-name-part taxon-name-part-type="subspecies">pusilla</tp:taxon-name-part></tp:taxon-name>, <italic><tp:taxon-name><tp:taxon-name-part taxon-name-part-type="genus">Stellaria</tp:taxon-name-part> <tp:taxon-name-part taxon-name-part-type="species">parviflora</tp:taxon-name-part></tp:taxon-name></italic> and the mosses <italic><tp:taxon-name><tp:taxon-name-part taxon-name-part-type="genus">Camptochaete</tp:taxon-name-part> <tp:taxon-name-part taxon-name-part-type="species">angustata</tp:taxon-name-part></tp:taxon-name></italic>, <italic><tp:taxon-name><tp:taxon-name-part taxon-name-part-type="genus">Echinodium</tp:taxon-name-part> <tp:taxon-name-part taxon-name-part-type="species">hispidum</tp:taxon-name-part></tp:taxon-name></italic> and <italic><tp:taxon-name><tp:taxon-name-part taxon-name-part-type="genus">Plagiomnium</tp:taxon-name-part> <tp:taxon-name-part taxon-name-part-type="species">novae-zelandiae</tp:taxon-name-part></tp:taxon-name></italic> were key associates of <italic><tp:taxon-name><tp:taxon-name-part taxon-name-part-type="genus">Simplicia</tp:taxon-name-part> <tp:taxon-name-part taxon-name-part-type="species">felix</tp:taxon-name-part></tp:taxon-name></italic> (P. J. de Lange unpubl. data). Further survey of similar forest remnants with ground covers dominated by these species is, we believe, likely to locate further populations.</p><p>The Ngapara site, as <italic><tp:taxon-name><tp:taxon-name-part taxon-name-part-type="genus">Simplicia</tp:taxon-name-part> <tp:taxon-name-part taxon-name-part-type="species">laxa</tp:taxon-name-part></tp:taxon-name></italic>, was described in some detail by <xref ref-type="bibr" rid="B12">Johnson (1995)</xref>. By comparison with the North Island sites it is anomalous and it seems likely that <italic><tp:taxon-name><tp:taxon-name-part taxon-name-part-type="genus">Simplicia</tp:taxon-name-part></tp:taxon-name></italic> persists there because the rock overhang affords some shade and protection from competing plants. Within the rock overhang <italic><tp:taxon-name><tp:taxon-name-part taxon-name-part-type="genus">Simplicia</tp:taxon-name-part> <tp:taxon-name-part taxon-name-part-type="species">felix</tp:taxon-name-part></tp:taxon-name></italic> grows with <italic><tp:taxon-name><tp:taxon-name-part taxon-name-part-type="genus">Poa</tp:taxon-name-part> <tp:taxon-name-part taxon-name-part-type="species">imbecilla</tp:taxon-name-part></tp:taxon-name></italic>, <italic><tp:taxon-name><tp:taxon-name-part taxon-name-part-type="genus">Poa</tp:taxon-name-part> <tp:taxon-name-part taxon-name-part-type="species">matthewsii</tp:taxon-name-part></tp:taxon-name></italic>, <italic><tp:taxon-name><tp:taxon-name-part taxon-name-part-type="genus">Chenopodium</tp:taxon-name-part> <tp:taxon-name-part taxon-name-part-type="species">allanii</tp:taxon-name-part></tp:taxon-name></italic> and an unnamed member of the <italic><tp:taxon-name><tp:taxon-name-part taxon-name-part-type="genus">Cardamine</tp:taxon-name-part> <tp:taxon-name-part taxon-name-part-type="species">corymbosa</tp:taxon-name-part></tp:taxon-name></italic> complex.</p></tp:treatment-sec><tp:treatment-sec sec-type="conservation status" id="SECID0EPZAI"><title>Conservation status.</title><p>
            <italic><tp:taxon-name><tp:taxon-name-part taxon-name-part-type="genus">Simplicia</tp:taxon-name-part> <tp:taxon-name-part taxon-name-part-type="species">felix</tp:taxon-name-part></tp:taxon-name></italic> occupies a very small area of only a few square metres wherever it occurs. It appears to have quite specific light requirements and tolerates only limited competition from other ground-cover species. The healthiest populations occur at sites where competition is reduced by grazing mammals such as cattle and sheep. This poses a quandary for conservation managers because, whilst grazing apparently benefits <italic><tp:taxon-name><tp:taxon-name-part taxon-name-part-type="genus">Simplicia</tp:taxon-name-part> <tp:taxon-name-part taxon-name-part-type="species">felix</tp:taxon-name-part></tp:taxon-name></italic>, it will ultimately lead to the collapse of the forest canopy that provides the level of shade that is also necessary for <italic><tp:taxon-name><tp:taxon-name-part taxon-name-part-type="genus">Simplicia</tp:taxon-name-part> <tp:taxon-name-part taxon-name-part-type="species">felix</tp:taxon-name-part></tp:taxon-name></italic> to survive. Collectively, the area of the sites where <italic><tp:taxon-name><tp:taxon-name-part taxon-name-part-type="genus">Simplicia</tp:taxon-name-part> <tp:taxon-name-part taxon-name-part-type="species">felix</tp:taxon-name-part></tp:taxon-name></italic> occurs amounts to considerably less than 1 ha. Therefore, <italic><tp:taxon-name><tp:taxon-name-part taxon-name-part-type="genus">Simplicia</tp:taxon-name-part> <tp:taxon-name-part taxon-name-part-type="species">felix</tp:taxon-name-part></tp:taxon-name></italic> meets the criteria to be assessed Threatened—Nationally Critical B2 using the New Zealand Threat Classification System (<xref ref-type="bibr" rid="B21">Townsend et al. 2008</xref>). We also recommend that the qualifiers Data Poor (‘<abbrev xmlns:xlink="http://www.w3.org/1999/xlink" xlink:title="Data Poor" id="ABBRID0EL2AI" xlink:type="simple">DP</abbrev>’) and Range Restricted (‘<abbrev xmlns:xlink="http://www.w3.org/1999/xlink" xlink:title="Range Restricted" id="ABBRID0EP2AI" xlink:type="simple">RR</abbrev>’) be appended to the assessment—‘<abbrev xmlns:xlink="http://www.w3.org/1999/xlink" xlink:title="Data Poor" id="ABBRID0ET2AI" xlink:type="simple">DP</abbrev>’ because there are no population trend data available and because several areas of possibly suitable habitat in the Rangitikei and Eastern Wairarapa have not been surveyed for the presence of <italic><tp:taxon-name><tp:taxon-name-part taxon-name-part-type="genus">Simplicia</tp:taxon-name-part> <tp:taxon-name-part taxon-name-part-type="species">felix</tp:taxon-name-part></tp:taxon-name></italic>; ‘<abbrev xmlns:xlink="http://www.w3.org/1999/xlink" xlink:title="Range Restricted" id="ABBRID0EB3AI" xlink:type="simple">RR</abbrev>’ because its habitat requirements are apparently very narrow.</p></tp:treatment-sec><tp:treatment-sec><!--Section generated to contain objects referenced in tp:taxon-treatment.--><fig id="F1" position="float" orientation="portrait"><label>Figure 1.</label><caption><p>Distribution of <italic><tp:taxon-name><tp:taxon-name-part taxon-name-part-type="genus">Simplicia</tp:taxon-name-part></tp:taxon-name></italic> species and showing locations discussed in text.</p></caption><graphic xmlns:xlink="http://www.w3.org/1999/xlink" xlink:href="phytokeys-075-119-g001.jpg" position="float" orientation="portrait" xlink:type="simple" id="oo_114287.jpg"/></fig><table-wrap id="T2" position="float" orientation="portrait"><label>Table 2.</label><caption><p>Distinguishing features of <italic><tp:taxon-name><tp:taxon-name-part taxon-name-part-type="genus">Simplicia</tp:taxon-name-part></tp:taxon-name></italic> species based on wild collected material.</p></caption><table id="TID0EILBG" rules="all"><tbody><tr><th rowspan="1" colspan="1"/><th rowspan="1" colspan="1">
              <italic><tp:taxon-name><tp:taxon-name-part taxon-name-part-type="genus">Simplicia</tp:taxon-name-part> <tp:taxon-name-part taxon-name-part-type="species">buchananii</tp:taxon-name-part></tp:taxon-name></italic>
            </th><th rowspan="1" colspan="1">
              <italic><tp:taxon-name><tp:taxon-name-part taxon-name-part-type="genus">Simplicia</tp:taxon-name-part> <tp:taxon-name-part taxon-name-part-type="species">laxa</tp:taxon-name-part></tp:taxon-name></italic>
            </th><th rowspan="1" colspan="1">
              <italic><tp:taxon-name><tp:taxon-name-part taxon-name-part-type="genus">Simplicia</tp:taxon-name-part> <tp:taxon-name-part taxon-name-part-type="species">felix</tp:taxon-name-part></tp:taxon-name></italic>
            </th></tr><tr><td rowspan="1" colspan="1">Growth habit</td><td rowspan="1" colspan="1">Tufted, erect. culms up to 1 m tall</td><td rowspan="1" colspan="1">Decumbent, culms sprawling, forming mats up to 0.6 m diameter</td><td rowspan="1" colspan="1">Decumbent, sprawling, forming mats up to 1 m diameter</td></tr><tr><td rowspan="1" colspan="1">Culm internodes</td><td rowspan="1" colspan="1">Glabrous, ± equal in length to subtending leaf sheaths</td><td rowspan="1" colspan="1">Hairy or glabrous, &lt; subtending leaf-sheaths. Hairs if present up to 0.18 mm long</td><td rowspan="1" colspan="1">Glabrous, &gt; subtending leaf-sheaths</td></tr><tr><td rowspan="1" colspan="1">Culm nodes</td><td rowspan="1" colspan="1">Glossy orange-brown to dark red-brown</td><td rowspan="1" colspan="1">Glossy maroon-black to black</td><td rowspan="1" colspan="1">Glossy dark brown-green to brown-black</td></tr><tr><td rowspan="1" colspan="1">Basal leaf sheaths</td><td rowspan="1" colspan="1">Strongly ribbed, stramineous or dull brown, glabrous or with ribs scabrid (very rarely finely pubescent). Hairs (if present) 0.06–0.08 mm long</td><td rowspan="1" colspan="1">Finely (‘weakly’) ribbed, glossy light brown to amber, ribs pubescent. Hairs 0.20–0.30 mm long</td><td rowspan="1" colspan="1">Strongly ribbed, dull dark brown, ribs glabrous or pubescent. Hairs (if present) 0.10–0.15 mm long</td></tr><tr><td rowspan="1" colspan="1">Mid-stem and upper-stem leaf sheaths</td><td rowspan="1" colspan="1">Strongly ribbed. Glabrous</td><td rowspan="1" colspan="1">Hairy. Hairs copious, 0.35–0.40 mm long</td><td rowspan="1" colspan="1">Strongly ribbed. Usually glabrous, occasionally ribs finely short pubescent towards sheath apex</td></tr><tr><td rowspan="1" colspan="1">Ligule</td><td rowspan="1" colspan="1">Glabrous</td><td rowspan="1" colspan="1">Sparsely to copiously hairy. Hairs 0.20–0.24 mm long</td><td rowspan="1" colspan="1">Glabrous or with both surfaces finely hairy. Hairs 0.15–0.18 mm long</td></tr><tr><td rowspan="1" colspan="1">Leaf-blade</td><td rowspan="1" colspan="1">1.8–4.0 mm wide. Adaxially finely scabrid, abaxially glabrous, margins smooth. Apex acuminate</td><td rowspan="1" colspan="1">2.8–3.6 mm wide. Adaxially with hairy ribs, abaxially glabrous; margins ± smooth, sometimes, finely scabrid and/or sparsely hairy. Apex acute</td><td rowspan="1" colspan="1">1.0–3.0 mm wide. Ribs (both surfaces) smooth or finely scabrid; margins smooth or finely scabrid. Apex acute</td></tr><tr><td rowspan="1" colspan="1">Inflorescence</td><td rowspan="1" colspan="1">Paniculate, linear up to 180 mm long. Branches glabrous, erect, appressed to rachis, bearing spikelets almost to base.</td><td rowspan="1" colspan="1">Paniculate, linear to ± pyramidal, up to 150 mm long. Branches antrorsely hairy, basal branches (or branch) reflexed, others weakly appressed to rachis, lower half of branch devoid of spikelets</td><td rowspan="1" colspan="1">Paniculate, linear to ± pyramidal, up to 80 mm long. Branches scabrid, basal branches (or branch) reflexed, others weakly appressed to rachis, lower ½ to ⅔ or branch devoid of spikelets</td></tr><tr><td rowspan="1" colspan="1">Pedicels</td><td rowspan="1" colspan="1">Glabrous, 0.60–1.2 mm long</td><td rowspan="1" colspan="1">Pubescent, 1.00–1.06 mm long</td><td rowspan="1" colspan="1">Pubescent 0.20–0.30 mm long</td></tr><tr><td rowspan="1" colspan="1">Glumes</td><td rowspan="1" colspan="1">Lower glume 0.3–1.0 mm long, upper glume 1.0–1.6 mm long</td><td rowspan="1" colspan="1">Lower glume 0.5–0.8 mm long, upper glume 0.75–1.2 mm long</td><td rowspan="1" colspan="1">Lower glume 0.5–0.6 mm long, upper glume 0.75–0.9 mm long</td></tr><tr><td rowspan="1" colspan="1">Lemma</td><td rowspan="1" colspan="1">2.6–3.0 mm long, scabrid</td><td rowspan="1" colspan="1">2.8–3.4 mm long, pubescent</td><td rowspan="1" colspan="1">2.0–3.0 mm long, minutely scabrid</td></tr><tr><td rowspan="1" colspan="1">Rhacilla prolongation</td><td rowspan="1" colspan="1">0.3–0.5 mm long, filiform, glabrous</td><td rowspan="1" colspan="1">1.25–1.30 mm long, narrowly lanceolate, margins minutely ciliate</td><td rowspan="1" colspan="1">0.8 mm long, filiform, glabrous except for sparse cilia cresting apex</td></tr><tr><td rowspan="1" colspan="1">Anther filaments</td><td rowspan="1" colspan="1">0.3 mm long,</td><td rowspan="1" colspan="1">0.20–0.25 mm long</td><td rowspan="1" colspan="1">0.6–0.9 mm long</td></tr><tr><td rowspan="1" colspan="1">Anthers</td><td rowspan="1" colspan="1">0.7–1.5 mm long,</td><td rowspan="1" colspan="1">0.30–0.45 mm long</td><td rowspan="1" colspan="1">1.0–1.2 mm long</td></tr></tbody></table></table-wrap></tp:treatment-sec><ref-list><ref id="B15"><mixed-citation xmlns:xlink="http://www.w3.org/1999/xlink" xlink:type="simple">
          <person-group><name name-style="western"><surname>Ogle</surname><given-names>CC</given-names></name></person-group> (<year>2010</year>) <article-title>Rediscovery of a rare species of grass in the genus <italic><tp:taxon-name><tp:taxon-name-part taxon-name-part-type="genus">Simplicia</tp:taxon-name-part></tp:taxon-name></italic> in the North Island.</article-title> <source>Wellington Botanical Society Bulletin</source> <volume>52</volume>: <fpage>38</fpage>–<lpage>46</lpage>. <ext-link xlink:type="simple" ext-link-type="uri" xlink:href="http://bts.nzpcn.org.nz/bts_pdf/WBS52%2D38%2D46%2DOgle.pdf">http://bts.nzpcn.org.nz/bts_pdf/WBS52%2D38%2D46%2DOgle.pdf</ext-link></mixed-citation></ref><ref id="B14"><mixed-citation xmlns:xlink="http://www.w3.org/1999/xlink" xlink:type="simple">
          <person-group><name name-style="western"><surname>Murray</surname><given-names>BG</given-names></name><name name-style="western"><surname>de Lange</surname><given-names>PJ</given-names></name><name name-style="western"><surname>Ferguson</surname><given-names>AR</given-names></name></person-group> (<year>2005</year>) <article-title>Nuclear DNA variation, chromosome numbers and polyploidy in the endemic and indigenous grass flora of New Zealand.</article-title> <source>Annals of Botany</source> <volume>96</volume>: <fpage>1293</fpage>–<lpage>1305</lpage>. <ext-link xlink:type="simple" ext-link-type="doi" xlink:href="10.1093/aob/mci281">https://doi.org/10.1093/aob/mci281</ext-link></mixed-citation></ref><ref id="B17"><mixed-citation xmlns:xlink="http://www.w3.org/1999/xlink" xlink:type="simple">
          <person-group><name name-style="western"><surname>Smissen</surname><given-names>RD</given-names></name><name name-style="western"><surname>de Lange</surname><given-names>PJ</given-names></name><name name-style="western"><surname>Thorsen</surname><given-names>MJ</given-names></name><name name-style="western"><surname>Ogle</surname><given-names>CC</given-names></name></person-group> (<year>2011</year>) <article-title>Species delimitation and genetic variation in the rare New Zealand endemic grass <italic><tp:taxon-name><tp:taxon-name-part taxon-name-part-type="genus">Simplicia</tp:taxon-name-part></tp:taxon-name></italic>.</article-title> <source>New Zealand Journal of Botany</source> <volume>49</volume>: <fpage>187</fpage>–<lpage>199</lpage>. <ext-link xlink:type="simple" ext-link-type="doi" xlink:href="10.1080/0028825X.2010.525244">https://doi.org/10.1080/0028825X.2010.525244</ext-link></mixed-citation></ref><ref id="B7"><mixed-citation xmlns:xlink="http://www.w3.org/1999/xlink" xlink:type="simple">
          <person-group><name name-style="western"><surname>de Lange</surname><given-names>PJ</given-names></name><name name-style="western"><surname>Rolfe</surname><given-names>JR</given-names></name><name name-style="western"><surname>Silbery</surname><given-names>T</given-names></name></person-group> (<year>2014</year>) <article-title>Seen but unseen—rediscovering <italic><tp:taxon-name><tp:taxon-name-part taxon-name-part-type="genus">Simplicia</tp:taxon-name-part> <tp:taxon-name-part taxon-name-part-type="species">laxa</tp:taxon-name-part></tp:taxon-name></italic> in the southern North Island.</article-title> <source><tp:taxon-name><tp:taxon-name-part taxon-name-part-type="genus">Trilepidea</tp:taxon-name-part></tp:taxon-name></source> <volume>124</volume>: <fpage>5</fpage>–<lpage>9</lpage>. <ext-link xlink:type="simple" ext-link-type="uri" xlink:href="http://www.nzpcn.org.nz/publications/Trilepidea-124-140326.pdf">http://www.nzpcn.org.nz/publications/Trilepidea-124-140326.pdf</ext-link></mixed-citation></ref><ref id="B12"><mixed-citation xmlns:xlink="http://www.w3.org/1999/xlink" xlink:type="simple">
          <person-group><name name-style="western"><surname>Johnson</surname><given-names>PN</given-names></name></person-group> (<year>1995</year>) <article-title>The rare grass <italic><tp:taxon-name><tp:taxon-name-part taxon-name-part-type="genus">Simplicia</tp:taxon-name-part> <tp:taxon-name-part taxon-name-part-type="species">laxa</tp:taxon-name-part></tp:taxon-name></italic>: field status ecology and conservation.</article-title> <source>Science for Conservation</source> <volume>15</volume>. <publisher-name>Department of Conservation</publisher-name>, <publisher-loc>Wellington</publisher-loc>. <ext-link xlink:type="simple" ext-link-type="uri" xlink:href="http://www.doc.govt.nz/Documents/science-and-technical/sfc015.pdf">http://www.doc.govt.nz/Documents/science-and-technical/sfc015.pdf</ext-link></mixed-citation></ref><ref id="B21"><mixed-citation xmlns:xlink="http://www.w3.org/1999/xlink" xlink:type="simple">
          <person-group><name name-style="western"><surname>Townsend</surname><given-names>AJ</given-names></name><name name-style="western"><surname>de Lange</surname><given-names>PJ</given-names></name><name name-style="western"><surname>Norton</surname><given-names>DA</given-names></name><name name-style="western"><surname>Molloy</surname><given-names>J</given-names></name><name name-style="western"><surname>Miskelly</surname><given-names>C</given-names></name><name name-style="western"><surname>Duffy</surname><given-names>C</given-names></name></person-group> (<year>2008</year>) <source>New Zealand Threat Classification manual</source>. <publisher-name>Department of Conservation</publisher-name>, <publisher-loc>Wellington</publisher-loc>. <ext-link xlink:type="simple" ext-link-type="uri" xlink:href="http://www.doc.govt.nz/Documents/science-and-technical/sap244.pdf">http://www.doc.govt.nz/Documents/science-and-technical/sap244.pdf</ext-link></mixed-citation></ref></ref-list></tp:taxon-treatment>
